# Supplementary material for: Genome-wide identification of BBX gene family and their expression patterns under salt stress in soybean
Source: BMC Genomics. 2022 Dec 12;23:820. doi: 10.1186/s12864-022-09068-5 (PMC9743715; doi:10.1186/s12864-022-09068-5)
Supplement: Supplementary file 2 — Additional file 2: Table S1. Information of GmBBX family members in soybean. Table S2. Segmental duplications of BBX genes in soybean and KaKs ratios analysis. Table S3. Identity between soybean BBX proteins. Table S4. Segmental duplications of BBX genes between soybean and Arabidopsis and KaKs ratios analysis. Table S5. Information regarding the transcript profiling of GmBBX genes under salt stress (RNA-Seq). Table S6. Interactors of the salt-responsive GmBBX proteins. Table S7. The information of putative transcription factors potentially binding to GmBBX genes using TDTHub. Table S8. Primers used in the study. [file 12864_2022_9068_MOESM2_ESM.zip › Table S1 .xlsx]

## Sheet: Sheet1
Table S1 Information of GmBBX family members in soybean
Name	Locus tag	CDS (bp)	Protein (aa)	Position	Mw (kDa)	pl	Subcellular localization	Clade
GmBBX3a	Glyma.08G255200	1047	348	Chr08: 22599514-22602226 (-)	38.4738	5.88	chloroplast	I
GmBBX3b	Glyma.13G050300	1086	361	Chr13: 14630394-14632571 (+)	40.2188	5.32	chloroplast	I
GmBBX3c	Glyma.18G278100	1059	352	Chr18: 55964515-55967181 (-)	38.9865	5.85	cytoplasm	I
GmBBX3d	Glyma.19G039000	1101	366	Chr19: 5467686-5469895 (-)	40.9056	5.47	chloroplast	I
GmBBX5a	Glyma.04G058900	930	309	Chr04: 4830134-4831900(+)	33.7328	7.01	chloroplast	I
GmBBX5b	Glyma.06G059600	933	310	Chr06: 4519732-4521199 (+)	33.9581	7.53	chloroplast	I
GmBBX6a	Glyma.13G093800	1098	365	Chr13: 20903249-20905141 (-)	39.8738	6.21	nuclear	I
GmBBX6b	Glyma.17G066600	1125	374	Chr17: 5146337-5148259 (+)	40.7066	5.94	nuclear	I
GmBBX7a	Glyma.02G223700	1218	405	Chr02: 41140729-41148151 (-)	44.1733	5.2	nuclear	II
GmBBX7b	Glyma.13G009300	1230	409	Chr13: 2573537-2580122 (-)	44.6079	5.01	nuclear	II
GmBBX7c	Glyma.14G190400	1236	411	Chr14: 45536719-45544087 (-)	44.9222	5.27	nuclear	II
GmBBX7d	Glyma.20G060400	1230	409	Chr20: 18643039-18650833 (+)	44.4007	4.83	nuclear	II
GmBBX10a	Glyma.12G196100	1272	423	Chr12: 35736691-35741033 (+)	46.9146	5.47	nuclear	II
GmBBX10b	Glyma.13G306400	1272	423	Chr13: 40256984-40261589 (-)	47.129	5.9	nuclear	II
GmBBX11a	Glyma.02G152900	1023	340	Chr02: 15702106-15705227 (-)	38.2599	7.53	nuclear	II
GmBBX11b	Glyma.03G209800	1050	349	Chr03: 41649707-41654690 (-)	38.8114	5.98	nuclear	II
GmBBX11c	Glyma.10G021400	1047	348	Chr10: 1857313-1860298(+)	38.8342	6.24	nuclear	II
GmBBX11d	Glyma.19G207100	1056	351	Chr19: 46241152-46245817 (-)	38.9476	5.88	nuclear	II
GmBBX12a	Glyma.16G050900	1146	381	Chr16: 4874634-4878624 (+)	42.8771	6.47	nuclear	II
GmBBX12b	Glyma.19G099700	1158	385	Chr19: 34682555-34685964 (-)	43.2984	6.67	cytoplasm	II
GmBBX15a	Glyma.05G233700	1098	365	Chr05: 41087671-41089500 (+)	40.8325	5.43	cytoplasm	III
GmBBX15b	Glyma.07G091400	1284	427	Chr07: 8539101-8547001 (+)	47.9234	4.89	nuclear	III
GmBBX15c	Glyma.08G041100	1116	371	Chr08: 3254252-3256417 (+)	41.5443	5.83	nuclear	III
GmBBX15d	Glyma.09G184600	1443	480	Chr09: 40986140-40988677 (-)	53.9134	4.85	nuclear	III
GmBBX15e	Glyma.10G274300	1260	419	Chr10: 49716241-49718424 (-)	46.8954	5.48	chloroplast	III
GmBBX15f	Glyma.15G241200	300	99	Chr15: 45840499-45841175 (-)	11.0045	9.84	nuclear	III
GmBBX15g	Glyma.20G115600	1257	418	Chr20: 35746760-35748974 (+)	46.7482	5.61	chloroplast	III
GmBBX19a	Glyma.01G168500	633	210	Chr01 : 50609598-50613102 (+)	23.2237	6.69	cytoplasm	IV
GmBBX19b	Glyma.11G074900	582	193	Chr11 : 5593155-5596693 (-)	21.3745	7.01	chloroplast	IV
GmBBX19c	Glyma.11G110900	639	212	Chr11: 8475007-8478437 (+)	23.7659	5.9	nuclear	IV
GmBBX19d	Glyma.12G037200	639	212	Chr12: 2698742-2702408 (+)	23.6829	6.7	nuclear	IV
GmBBX21a	Glyma.04G009200	960	319	Chr04: 734314-736030 (-)	36.5207	7.83	nuclear	IV
GmBBX21b	Glyma.04G027000	801	266	Chr04: 2193861-2195469 (-)	29.383	6.58	nuclear	IV
GmBBX21c	Glyma.06G009100	702	233	Chr06: 715587-717554(-)	26.1232	6.49	nuclear	IV
GmBBX21d	Glyma.06G027000	738	245	Chr06: 2087092-2088456 (-)	27.1716	6.11	nuclear	IV
GmBBX21e	Glyma.11G112800	867	288	Chr11: 8627210-8628706 (-)	31.8368	6.34	nuclear	IV
GmBBX21f	Glyma.12G038700	618	205	Chr12: 2803881-2805138 (-)	23.1364	6.34	nuclear	IV
GmBBX21g	Glyma.14G216500	831	276	Chr14: 48144382-48146183 (+)	30.5563	6.3	nuclear	IV
GmBBX21h	Glyma.17G255100	984	327	Chr17: 40923558-40925409 (+)	36.4541	6.15	nuclear	IV
GmBBX22a	Glyma.09G099000	879	292	Chr09: 17582481-17586119 (-)	31.9897	5.37	nuclear	IV
GmBBX22b	Glyma.12G233900	1125	374	Chr12: 39321100-39325411 (-)	41.0332	4.97	chloroplast	IV
GmBBX22c	Glyma.13G265000	882	293	Chr13: 36804691-36808953 (+)	31.9558	4.76	nuclear	IV
GmBBX24a	Glyma.11G127100	717	238	Chr11: 9656242-9659517 (+)	26.0806	5.01	nuclear	IV
GmBBX24b	Glyma.12G051700	717	238	Chr12: 3704987-3708481 (+)	26.0837	5.1	nuclear	IV
GmBBX24c	Glyma.13G344700	720	239	Chr13: 43563135-43565875 (-)	26.3627	5	nuclear	IV
GmBBX24d	Glyma.15G029500	1179	392	Chr15: 2377565-2381868 (+)	44.2877	8.9	nuclear	IV
GmBBX27a	Glyma.10G269400	1317	438	Chr10: 49177225-49187919 (-)	48.7526	4.64	nuclear	II
GmBBX27b	Glyma.20G121700	1317	438	Chr20:36426794-36436480(+)	48.7717	4.78	nuclear	II
GmBBX28a	Glyma.06G255300	651	216	Chr06: 43508900-43510988 (-)	24.2504	4.53	nuclear	V
GmBBX28b	Glyma.06G300900	534	177	Chr06: 48975674-48976800 (-)	19.1997	4.34	chloroplast	V
GmBBX28c	Glyma.12G103800	522	173	Chr12: 9301633-9302798 (+)	18.6934	4.58	chloroplast	V
GmBBX28d	Glyma.12G198400	666	221	Chr12: 35970558-35971945 (+)	24.3551	4.36	nuclear	V
GmBBX28e	Glyma.13G248000	465	154	Chr13: 35620202-35621661(-)	16.6989	4.2	chloroplast	V
GmBBX28f	Glyma.13G303700	666	221	Chr13: 40079052-40080607 (-)	24.2549	4.27	nuclear	V
GmBBX28g	Glyma.15G065900	459	152	Chr15: 5011484-5012449 (+)	16.5759	4.63	chloroplast	V
GmBBX30a	Glyma.12G196200	375	124	Chr12: 35742106-35742977 (-)	14.1194	9	chloroplast	V
GmBBX30b	Glyma.13G306300	375	124	Chr13: 40254957-40256290 (+)	14.0083	8.85	chloroplast	V
GmBBX32a	Glyma.07G020400	732	243	Chr07: 1599490-1600647 (+)	26.4012	9.72	nuclear	V
GmBBX32b	Glyma.08G221600	726	241	Chr08: 17990599-17991857 (-)	25.9714	8.88	nuclear	V
Chr: chromosome, aa: number of amino acid, pI: theoretical isoelectric point, Mw: molecular weight, kDa: kilodalton
