# Supplementary material for: Genome-wide identification of BBX gene family and their expression patterns under salt stress in soybean
Source: BMC Genomics. 2022 Dec 12;23:820. doi: 10.1186/s12864-022-09068-5 (PMC9743715; doi:10.1186/s12864-022-09068-5)
Supplement: Supplementary file 2 — Additional file 2: Table S1. Information of GmBBX family members in soybean. Table S2. Segmental duplications of BBX genes in soybean and KaKs ratios analysis. Table S3. Identity between soybean BBX proteins. Table S4. Segmental duplications of BBX genes between soybean and Arabidopsis and KaKs ratios analysis. Table S5. Information regarding the transcript profiling of GmBBX genes under salt stress (RNA-Seq). Table S6. Interactors of the salt-responsive GmBBX proteins. Table S7. The information of putative transcription factors potentially binding to GmBBX genes using TDTHub. Table S8. Primers used in the study. [file 12864_2022_9068_MOESM2_ESM.zip › Table S2 .xlsx]

## Sheet: Sheet1
Table S2 Segmental duplications of BBX genes in soybean and KaKs ratios analysis
GmBBX Gene	Block 1			GmBBX Gene	Block 2			Ka	Ks	Ka/Ks	Date (Million years ago)	Selection pressure
	Chr	Start	End		Chr	Start	End
GmBBX19a	Chr1	50564900	51137492	GmBBX19c	Chr11	8397135	9085544	0.218289	1.21617	0.179489	99.6858	Purifying selection
GmBBX19a	Chr1	49102745	51109788	GmBBX19b	Chr11	5174798	6892492	0.0163462	0.108214	0.151054	8.87003	Purifying selection
GmBBX19a	Chr1	50443699	51132288	GmBBX19d	Chr12	2597690	3249958	0.207668	1.32229	0.157052	108.384	Purifying selection
GmBBX11a	Chr2	15592588	15913962	GmBBX11b	Chr3	41515584	41876604	0.263496	0.930018	0.283323	76.231	Purifying selection
GmBBX11a	Chr2	14532420	15924666	GmBBX11c	Chr10	1622249	2925687	0.0499254	0.151516	0.329506	12.4193	Purifying selection
GmBBX7a	Chr2	39317568	43414461	GmBBX7c	Chr14	43488986	48043792	0.024452	0.093128	0.262564	7.63344	Purifying selection
GmBBX11a	Chr2	15592588	15924666	GmBBX11d	Chr19	46127277	46510065	0.253195	0.883396	0.286616	72.4095	Purifying selection
GmBBX11b	Chr3	41465485	42611532	GmBBX11c	Chr10	874061	2183665	0.266513	0.917251	0.290556	75.1845	Purifying selection
GmBBX11b	Chr3	32936562	45759815	GmBBX11d	Chr19	38110096	50639016	0.0318926	0.152536	0.209083	12.5029	Purifying selection
GmBBX21a	Chr4	361722	942594	GmBBX21b	Chr4	1744756	2540086	0.343224	2.71003	0.12665	222.134	Purifying selection
GmBBX21a	Chr4	21979	11256731	GmBBX21c	Chr6	1764	8612719	0.0601732	0.228133	0.263763	18.6994	Purifying selection
GmBBX21b	Chr4	21979	11256731	GmBBX21d	Chr6	1764	8612719	0.0497038	0.133294	0.372888	10.9258	Purifying selection
GmBBX5a	Chr4	21979	11256731	GmBBX5b	Chr6	1764	8612719	0.0146026	0.304938	0.0478869	24.9949	Purifying selection
GmBBX21a	Chr4	465252	942594	GmBBX21d	Chr6	1825940	2463885	0.441553	2.21586	0.199269	181.628	Purifying selection
GmBBX21b	Chr4	1940542	2540086	GmBBX21c	Chr6	452320	919783	0.355975	-	-
GmBBX21a	Chr4	576986	1067908	GmBBX21e	Chr11	8397135	9085544	0.301821	0.964658	0.312878	79.0703	Purifying selection
GmBBX21b	Chr4	2116293	2517744	GmBBX21e	Chr11	8414107	8922085	0.489981	2.58363	0.189648	211.773	Purifying selection
GmBBX21a	Chr4	361722	1067908	GmBBX21f	Chr12	2387513	3249958	0.388959	0.924989	0.420501	75.8188	Purifying selection
GmBBX21b	Chr4	2029598	2517744	GmBBX21f	Chr12	2606567	3116521	0.466686	-	-
GmBBX21b	Chr4	1365544	2289470	GmBBX21g	Chr14	48062215	48881153	0.241203	0.661914	0.364401	54.2553	Purifying selection
GmBBX21b	Chr4	1291436	4422668	GmBBX21h	Chr17	37804429	41560570	0.236957	0.748547	0.316556	61.3563	Purifying selection
GmBBX21a	Chr4	734314	974202	GmBBX21h	Chr17	40558554	40925409	0.451883	2.28812	0.197491	187.551	Purifying selection
GmBBX15a	Chr5	40733033	41351690	GmBBX15b	Chr7	7716572	8791003	0.169027	0.699664	0.241583	57.3495	Purifying selection
GmBBX15a	Chr5	37758329	42214762	GmBBX15c	Chr8	37023	4429228	0.0264769	0.157527	0.168078	12.9121	Purifying selection
GmBBX15a	Chr5	40619186	41351690	GmBBX15d	Chr9	40690768	41910734	0.195022	0.709423	0.274903	58.1494	Purifying selection
GmBBX15a	Chr5	41054304	41351690	GmBBX15g	Chr20	35586177	36161680	0.371622	2.89093	0.128548	236.962	Purifying selection
GmBBX21c	Chr6	452320	919783	GmBBX21d	Chr6	1825940	2463885	0.365547	3.65065	0.100132	299.234	Purifying selection
GmBBX21c	Chr6	561498	1005435	GmBBX21e	Chr11	8397135	9152820	0.224738	0.823103	0.273038	67.4675	Purifying selection
GmBBX21d	Chr6	1998851	2443826	GmBBX21e	Chr11	8414107	8922085	0.451632	2.28339	0.19779	187.163	Purifying selection
GmBBX21c	Chr6	363328	1005435	GmBBX21f	Chr12	2374756	3241765	0.218413	0.823959	0.265078	67.5376	Purifying selection
GmBBX21d	Chr6	1920735	2443826	GmBBX21f	Chr12	2606567	3116521	0.454583	1.6653	0.272973	136.5	Purifying selection
GmBBX28b	Chr6	43158450	49759885	GmBBX28c	Chr12	8080306	20591657	0.0386269	0.166451	0.232061	13.6435	Purifying selection
GmBBX28b	Chr6	47114654	49759885	GmBBX28d	Chr12	35206636	36919294	0.305538	0.849425	0.3597	69.625	Purifying selection
GmBBX28b	Chr6	47114654	49759885	GmBBX28f	Chr13	39150251	40670702	0.262281	0.935757	0.280288	76.7014	Purifying selection
GmBBX28b	Chr6	47191044	49132358	GmBBX28e	Chr13	34264191	35794185	0.423251	-	-
GmBBX21d	Chr6	1253768	2186994	GmBBX21g	Chr14	48062215	48884779	0.222521	0.743689	0.299212	60.9581	Purifying selection
GmBBX28b	Chr6	47191044	49114225	GmBBX28g	Chr15	4865547	6241099	0.484068	-	-
GmBBX28a	Chr6	43175114	44484948	GmBBX28g	Chr15	4900235	5212618	0.4658	-	-
GmBBX21d	Chr6	1253768	4178562	GmBBX21h	Chr17	37839492	41563506	0.248502	0.73231	0.33934	60.0254	Purifying selection
GmBBX21c	Chr6	715587	950949	GmBBX21h	Chr17	40558554	40925409	0.388098	-	-
GmBBX15b	Chr7	7716572	8976133	GmBBX15c	Chr8	2916341	3510044	0.193143	0.800569	0.241257	65.6204	Purifying selection
GmBBX32a	Chr7	1561952	2757969	GmBBX32b	Chr8	16745344	18109906	0.0483025	0.103036	0.468792	8.44559	Purifying selection
GmBBX15b	Chr7	7737125	10549536	GmBBX15d	Chr9	39462236	41768849	0.0441891	0.166037	0.26614	13.6096	Purifying selection
GmBBX15b	Chr7	8437635	9508615	GmBBX15e	Chr10	49053473	49844704	0.399584	2.17552	0.183673	178.321	Purifying selection
GmBBX15b	Chr7	8437635	9449863	GmBBX15g	Chr20	35578719	36511326	0.415528	2.20498	0.18845	180.736	Purifying selection
GmBBX15c	Chr8	2780328	3504539	GmBBX15d	Chr9	40690768	41910734	0.228475	0.842214	0.271279	69.0339	Purifying selection
GmBBX15c	Chr8	3204385	3510044	GmBBX15e	Chr10	49393055	49837313	0.370873	2.73034	0.135834	223.798	Purifying selection
GmBBX3a	Chr8	20487083	23072742	GmBBX3b	Chr13	14162698	15782679	0.224631	0.953083	0.235688	78.1215	Purifying selection
GmBBX3a	Chr8	20487083	23451765	GmBBX3c	Chr18	54835660	56460708	0.0506138	0.161292	0.313802	13.2207	Purifying selection
GmBBX3a	Chr8	20487083	22628876	GmBBX3d	Chr19	3271594	5544281	0.232318	1.02022	0.227714	83.6245	Purifying selection
GmBBX15c	Chr8	3204385	3521788	GmBBX15g	Chr20	35586177	36098784	0.357483	-	-
GmBBX15d	Chr9	40368198	41084216	GmBBX15e	Chr10	49053473	49844704	0.359545	-	-
GmBBX15d	Chr9	40344306	41084216	GmBBX15g	Chr20	35578719	36614582	0.420457	2.45313	0.171396	201.076	Purifying selection
GmBBX11c	Chr10	874061	2183665	GmBBX11d	Chr19	46084304	47272486	0.25425	0.856938	0.296697	70.2408	Purifying selection
GmBBX27a	Chr10	38320338	50873313	GmBBX27b	Chr20	34179794	47118683	0.0354269	0.110101	0.321767	9.02468	Purifying selection
GmBBX15e	Chr10	38320338	50873313	GmBBX15g	Chr20	34179794	47118683	0.0385765	0.184061	0.209586	15.087	Purifying selection
GmBBX19b	Chr11	4546919	5631398	GmBBX19c	Chr11	8397135	9385984	0.239266	1.27641	0.187452	104.624	Purifying selection
GmBBX19c	Chr11	8402144	11476708	GmBBX19d	Chr12	2660389	5127337	0.0203713	0.0921285	0.221119	7.55151	Purifying selection
GmBBX21e	Chr11	8402144	11476708	GmBBX21f	Chr12	2660389	5127337	0.0676884	0.178863	0.378436	14.6609	Purifying selection
GmBBX24a	Chr11	8402144	11476708	GmBBX24b	Chr12	2660389	5127337	0.0276784	0.164159	0.168607	13.4557	Purifying selection
GmBBX19b	Chr11	4546919	5743755	GmBBX19d	Chr12	2597690	3479089	0.229861	1.32184	0.173895	108.347	Purifying selection
GmBBX24a	Chr11	9466533	11059997	GmBBX24c	Chr13	42634064	43706839	0.0877748	0.52619	0.166812	43.1303	Purifying selection
GmBBX21e	Chr11	8414107	9612074	GmBBX21h	Chr17	40025998	40986309	0.416192	2.26751	0.183546	185.862	Purifying selection
GmBBX28c	Chr12	5747587	13458474	GmBBX28d	Chr12	32886491	36919294	0.312064	0.828505	0.376659	67.9102	Purifying selection
GmBBX10a	Chr12	32628128	39433993	GmBBX10b	Chr13	36698350	42283885	0.0279874	0.0838969	0.333592	6.8768	Purifying selection
GmBBX30a	Chr12	32628128	39433993	GmBBX30b	Chr13	36698350	42283885	0.0426529	0.132064	0.322972	10.8249	Purifying selection
GmBBX28d	Chr12	32628128	39433993	GmBBX28f	Chr13	36698350	42283885	0.0551871	0.177367	0.311146	14.5383	Purifying selection
GmBBX22b	Chr12	32628128	39433993	GmBBX22c	Chr13	36698350	42283885	0.0323625	0.0773882	0.418184	6.34329	Purifying selection
GmBBX28c	Chr12	5747587	13458474	GmBBX28f	Chr13	39150251	42111968	0.273898	0.954953	0.286818	78.2749	Purifying selection
GmBBX24b	Chr12	3528884	4903999	GmBBX24c	Chr13	42659045	43706839	0.0784654	0.481232	0.163051	39.4452	Purifying selection
GmBBX28c	Chr12	9043335	11351482	GmBBX28e	Chr13	34863013	35794185	0.343038	-	-
GmBBX28d	Chr12	35760113	36241578	GmBBX28e	Chr13	35399703	35846131	0.432938	-	-
GmBBX28d	Chr12	35760113	36723134	GmBBX28g	Chr15	4807823	6037148	0.408111	-	-
GmBBX28c	Chr12	9071945	11351482	GmBBX28g	Chr15	4865547	5756185	0.392684	-	-
GmBBX21f	Chr12	2621536	3676593	GmBBX21h	Chr17	40025998	41078917	0.41232	1.33203	0.309543	109.183	Purifying selection
GmBBX28e	Chr13	33946592	35846131	GmBBX28f	Chr13	38973746	40220682	0.456056	-	-
GmBBX28e	Chr13	31862953	36299903	GmBBX28g	Chr15	4397004	8505582	0.0232577	0.138857	0.167494	11.3817	Purifying selection
GmBBX24c	Chr13	42299382	45821313	GmBBX24d	Chr15	68572	3637279	0.0126681	0.107506	0.117836	8.81199	Purifying selection
GmBBX28f	Chr13	39331142	40220682	GmBBX28g	Chr15	4807823	6037148	0.425512	-	-
GmBBX6a	Chr13	20553780	23255391	GmBBX6b	Chr17	2978395	5454965	0.0309258	0.291505	0.10609	23.8939	Purifying selection
GmBBX3b	Chr13	14162698	16600260	GmBBX3c	Chr18	54053729	56205303	0.222333	0.984089	0.225928	80.663	Purifying selection
GmBBX3b	Chr13	13792197	17178747	GmBBX3d	Chr19	1082886	8238146	0.0284424	0.152136	0.186953	12.4702	Purifying selection
GmBBX7b	Chr13	505134	2953584	GmBBX7d	Chr20	18199162	24336585	0.0269329	0.131441	0.204905	10.7738	Purifying selection
GmBBX21g	Chr14	48062215	48932270	GmBBX21h	Chr17	40861000	41600296	0.0343739	0.156062	0.220258	12.792	Purifying selection
GmBBX12a	Chr16	3339459	6815502	GmBBX12b	Chr19	28138911	37426013	0.0457396	0.208611	0.219258	17.0993	Purifying selection
GmBBX3c	Chr18	54053729	56208314	GmBBX3d	Chr19	1925641	6767979	0.22271	0.991249	0.224676	81.2499	Purifying selection
								Means	0.895663	0.244461	73.415
