# Supplementary material for: Genome-wide identification of BBX gene family and their expression patterns under salt stress in soybean
Source: BMC Genomics. 2022 Dec 12;23:820. doi: 10.1186/s12864-022-09068-5 (PMC9743715; doi:10.1186/s12864-022-09068-5)
Supplement: Supplementary file 2 — Additional file 2: Table S1. Information of GmBBX family members in soybean. Table S2. Segmental duplications of BBX genes in soybean and KaKs ratios analysis. Table S3. Identity between soybean BBX proteins. Table S4. Segmental duplications of BBX genes between soybean and Arabidopsis and KaKs ratios analysis. Table S5. Information regarding the transcript profiling of GmBBX genes under salt stress (RNA-Seq). Table S6. Interactors of the salt-responsive GmBBX proteins. Table S7. The information of putative transcription factors potentially binding to GmBBX genes using TDTHub. Table S8. Primers used in the study. [file 12864_2022_9068_MOESM2_ESM.zip › Table S3 .xlsx]

## Sheet: Sheet1
Table S3 Identity between soybean BBX proteins
	GmBBX27a	GmBBX27b	GmBBX15e	GmBBX15g	GmBBX15d	GmBBX15b	GmBBX15f	GmBBX15a	GmBBX15c	GmBBX3b	GmBBX3d	GmBBX3a	GmBBX3c	GmBBX5a	GmBBX5b	GmBBX6b	GmBBX6a	GmBBX10b	GmBBX10a	GmBBX7a	GmBBX7c	GmBBX7b	GmBBX7d	GmBBX12b	GmBBX12a	GmBBX11d	GmBBX11b	GmBBX11c	GmBBX11a	GmBBX19b	GmBBX19a	GmBBX19c	GmBBX19d	GmBBX21e	GmBBX21f	GmBBX21a	GmBBX21c	GmBBX21h	GmBBX21g	GmBBX21b	GmBBX21d	GmBBX24d	GmBBX24c	GmBBX24a	GmBBX24b	GmBBX22a	GmBBX22c	GmBBX22b	GmBBX32a
GmBBX27a	100	92.47	11.62	12.37	13.06	15.1	22.09	12.76	13.54	18.04	16.97	15.92	14.29	17.57	16.94	14.97	15.58	15.97	16.22	19.19	19.5	18.5	18.75	16.89	14.4	18.02	18.77	17.91	17.68	18.13	18.6	16.92	16.92	15.67	16.49	17.01	22.73	16.67	17.56	15.48	17.32	19.56	19.73	20.09	19.03	15.77	18.21	16.85	17.03
GmBBX27b	92.47	100	11.89	12.37	12.83	14.58	22.09	13.06	13.83	18.35	17.27	15.29	14.29	19.26	18.6	16.47	17.13	16.46	16.71	19.19	19.5	18.25	18.75	16.09	13.87	17.15	17.6	17.91	17.68	17.58	18.02	16.92	16.92	15.67	16.49	17.35	21.36	17.05	17.56	15.48	17.32	19.56	19.73	19.64	18.58	15.77	18.21	16.85	15.72
GmBBX15e	11.62	11.89	100	81.66	36.5	35.68	44.44	38.44	36.69	22.09	21.9	18.65	17.01	23.92	24.18	20.23	22.29	18.46	18.18	20.22	21.23	20.67	21.51	17.7	17.63	18.48	19.27	19.75	19.18	20.31	20.33	16.59	15.71	15.71	16.42	13.38	16.31	15.12	17.15	13.96	13.93	14.86	15.52	17.6	17.02	13.15	14.48	13.86	15.32
GmBBX15g	12.37	12.37	81.66	100	34.56	34	40.4	36.89	34.92	21.68	20.92	18.6	16.67	23.92	23.53	19.83	21.87	18.28	18.73	20.67	21.21	21.49	21.76	18.46	17.82	20.18	20.12	20.55	20	20.94	20.33	16.19	15.24	15.16	16.75	12.33	15.65	14.93	17.34	13.74	14.52	15.26	15.52	17.6	17.45	12.46	12.41	12.54	15.74
GmBBX15d	13.06	12.83	36.5	34.56	100	77.43	60.61	50.83	48.63	19.71	21.25	18.1	17.84	22.11	21.75	21.45	21.55	17.59	17.27	18.75	18.97	18.86	19.11	20.37	19.73	20.92	21.1	23.12	21.89	19.13	18.86	14.36	14.36	12.22	17.99	12.71	15.77	14.64	16.29	15.69	14.53	15	15.11	17.78	16.74	15.3	15.6	15.65	15
GmBBX15b	15.1	14.58	35.68	34	77.43	100	61.62	51.8	51.77	21.11	21.51	20.12	19.22	23.41	22.7	23.7	24.41	17.89	17.89	20.66	20.33	19.84	20.11	18.84	18.77	22.56	22.46	26.4	24.05	19.67	19.54	15.35	14.93	14.44	17.46	14.14	18.02	16.43	18.18	17.65	16.24	15.48	14.73	18.3	16.37	15	16.67	17.01	15.77
GmBBX15f	22.09	22.09	44.44	40.4	60.61	61.62	100	74.23	73.74	23.23	22.22	19.79	18.75	26.67	27.78	24.24	24.24	20.22	20.22	22.47	21.35	22.47	22.47	26.14	23.86	27.96	28.26	26.26	24.74	26.97	26.97	26.97	26.97	26.97	27.85	26.97	26.14	24.24	24.72	24.72	24.72	24.24	26.97	25.84	25.84	23.6	24.72	22.22	21.35
GmBBX15a	12.76	13.06	38.44	36.89	50.83	51.8	74.23	100	82.22	26.32	24.46	23.68	21.98	24.32	24.58	25.45	26.38	18.29	19.47	19.01	19.35	21.05	21.35	22.26	20.06	23.53	21.5	24.1	22.85	20.44	21.51	17	17.91	15.3	18.42	13.83	16.44	15.52	15.65	17.06	16.02	17.75	18.52	17.51	17.51	16.48	15.81	16.2	13.14
GmBBX15c	13.54	13.83	36.69	34.92	48.63	51.77	73.74	82.22	100	24.17	24.02	22.91	22.26	24.24	24.17	24.4	26.2	19.42	20	18.52	18.8	20.17	20.45	20.12	17.89	23.08	21.68	24.84	23.68	21.31	21.26	16.83	17.73	17.78	21.58	13.73	16.22	15.41	15.91	16.93	15.88	15.45	16.51	15.98	15.84	14.86	14.91	15.03	15.02
GmBBX3b	18.04	18.35	22.09	21.68	19.71	21.11	23.23	26.32	24.17	100	75.83	50.75	48.53	37.5	40.14	34.72	35.01	22.49	22.19	26.3	26.99	23.85	22.94	27.19	25.55	26.07	26	24.25	25.51	26.63	28.16	23.15	21.67	18.56	17.37	16.49	20.83	21.09	19.77	21.69	21.79	21.61	23.74	22.27	22.52	22.55	21.01	21.11	17.7
GmBBX3d	16.97	17.27	21.9	20.92	21.25	21.51	22.22	24.46	24.02	75.83	100	49.25	47.79	37.84	40.82	34.51	34.51	22.56	21.95	25.61	26.06	24.17	23.26	25.93	26.5	25.08	25.42	24.25	24.83	26.09	28.16	23.15	22.66	20.45	17.37	16.84	21.3	20.22	20.54	20.88	23.5	21.01	24.2	22.27	22.07	23.64	20.65	21.31	17.26
GmBBX3a	15.92	15.29	18.65	18.6	18.1	20.12	19.79	23.68	22.91	50.75	49.25	100	83.09	34.44	34.78	33.43	32.63	22.4	22.4	24.05	25.32	24.37	23.42	25.97	24.76	24.32	24.58	23.41	22.53	21.55	24.28	20	19.9	20.15	17.55	16.85	21.7	17.88	17.94	18.33	18.61	21.05	22.12	22.12	21.92	18.73	19.17	19.13	15.22
GmBBX3c	14.29	14.29	17.01	16.67	17.84	19.22	18.75	21.98	22.26	48.53	47.79	83.09	100	33.55	34.11	33.13	31.21	22.46	22.15	24.38	25	23.44	22.5	24.28	23.72	23.68	23.78	23.41	22.87	20.56	22.09	19.1	19	20.22	17.55	15.71	19.91	16.85	17.56	19.05	19.13	19.38	19.91	20.37	19.72	17.71	18.52	18.21	15.72
GmBBX5a	17.57	19.26	23.92	23.92	22.11	23.41	26.67	24.32	24.24	37.5	37.84	34.44	33.55	100	81.19	48.16	47.84	25.08	25.08	26.76	27.76	26.33	27.33	23.02	24.48	27.17	26.69	26.16	25.82	29.71	31.33	28.35	27.84	21.46	20.21	22.43	26.73	23.05	22.75	23.48	24.89	24.65	25.35	24.06	24.06	21.03	21.03	21.26	19.05
GmBBX5b	16.94	18.6	24.18	23.53	21.75	22.7	27.78	24.58	24.17	40.14	40.82	34.78	34.11	81.19	100	51.97	52.63	24.01	23.68	26.07	27.06	24.67	25.66	24.66	26.1	27.76	27.27	26.06	26.79	30.64	32.32	25.52	25	23.44	20.22	22.78	26.5	24.02	22.53	23.27	22.47	28.1	27.4	26.44	25.24	20.4	20.8	20.63	18.75
GmBBX6b	14.97	16.47	20.23	19.83	21.45	23.7	24.24	25.45	24.4	34.72	34.51	33.43	33.13	48.16	51.97	100	80.45	21.26	21.96	21.41	21.18	19.71	20.29	23.64	24.62	27.42	26.2	23.38	23.82	28.8	28.57	24.14	23.65	19.48	18.95	18.86	21.8	18.28	19.77	22.18	23.08	23.24	24.32	22.42	23.11	16.48	17.98	17.54	16
GmBBX6a	15.58	17.13	22.29	21.87	21.55	24.41	24.24	26.38	26.2	35.01	34.51	32.63	31.21	47.84	52.63	80.45	100	21.91	22.53	21.58	21.21	19.82	20.43	23.34	24.29	26.87	25.5	25.56	25.41	29.51	29.89	26.24	25.87	21.72	21.05	18.44	21.9	19.29	20.16	23.79	24.26	23.87	25	23.66	24.34	17.6	18.96	19.44	16.96
GmBBX10b	15.97	16.46	18.46	18.28	17.59	17.89	20.22	18.29	19.42	22.49	22.56	22.4	22.46	25.08	24.01	21.26	21.91	100	92.86	37.91	37.5	39.64	38.87	23.29	23.66	25.44	25.74	25.53	24.54	22.7	24	22.06	22.55	16.73	18.85	14.83	18.55	19.62	20.15	17	17.24	20.8	20.54	19.56	19.38	17.86	15.66	16.85	19.83
GmBBX10a	16.22	16.71	18.18	18.73	17.27	17.89	20.22	19.47	20	22.19	21.95	22.4	22.15	25.08	23.68	21.96	22.53	92.86	100	38.48	38.07	39.69	39.95	23.37	23.47	26.1	26.39	26.19	25.23	23.24	24.57	23.04	23.53	16.36	18.85	15.17	19	19.62	20.15	17.39	17.24	20.35	20.09	19.56	18.94	18.21	16.37	17.56	19.83
GmBBX7a	19.19	19.19	20.22	20.67	18.75	20.66	22.47	19.01	18.52	26.3	25.61	24.05	24.38	26.76	26.07	21.41	21.58	37.91	38.48	100	90.1	69.58	68.83	24.59	24.73	27.89	27.84	27	26.36	20.65	23.43	22.17	23.15	18.89	19.47	16.15	17.49	19.55	18.94	19.22	19.23	21.59	22.67	23.01	21.93	16.37	13.48	14.29	18.97
GmBBX7c	19.5	19.5	21.23	21.21	18.97	20.33	21.35	19.35	18.8	26.99	26.06	25.32	25	27.76	27.06	21.18	21.21	37.5	38.07	90.1	100	69.38	68.89	24.06	24.73	27.68	27.54	25.3	25.15	21.86	25	21.78	22.28	19.26	19.05	14.43	16.14	19.92	18.94	19.53	19.57	21.68	22.22	23.11	23.35	15.3	13.48	13.93	18.03
GmBBX7b	18.5	18.25	20.67	21.49	18.86	19.84	22.47	21.05	20.17	23.85	24.17	24.37	23.44	26.33	24.67	19.71	19.82	39.64	39.69	69.58	69.38	100	93.89	24.47	25.27	28.7	28.44	27.6	26.97	24.32	25.14	23.04	24.02	18.52	19.9	15.12	18.02	19.55	18.56	19.69	22.22	21.49	21.68	21.15	21.83	18.51	15.6	16.07	18.97
GmBBX7d	18.75	18.75	21.51	21.76	19.11	20.11	22.47	21.35	20.45	22.94	23.26	23.42	22.5	27.33	25.66	20.29	20.43	38.87	39.95	68.83	68.89	93.89	100	24.47	24.47	28.4	27.84	27.6	26.97	24.86	25.71	24.51	25.49	17.41	19.37	14.78	17.12	19.92	18.56	20.08	22.22	21.93	22.12	21.59	22.27	17.44	15.6	16.07	18.97
GmBBX12b	16.89	16.09	17.7	18.46	20.37	18.84	26.14	22.26	20.12	27.19	25.93	25.97	24.28	23.02	24.66	23.64	23.34	23.29	23.37	24.59	24.06	24.47	24.47	100	80	28.53	28.19	32.24	31.21	20.65	21.84	18.23	17.73	18.89	17.37	17.53	20.72	19.55	20.83	18.5	20.17	22.03	22.67	20.8	21.05	20.64	19.5	19.29	18.18
GmBBX12a	14.4	13.87	17.63	17.82	19.73	18.77	23.86	20.06	17.89	25.55	26.5	24.76	23.72	24.48	26.1	24.62	24.29	23.66	23.47	24.73	24.73	25.27	24.47	80	100	28.27	27.68	31.04	30.3	22.83	24	20.2	19.7	20	20	17.93	22.62	21.43	21.97	20.08	22.32	23.45	24.89	22.67	21.59	21.07	18.15	17.56	19.74
GmBBX11d	18.02	17.15	18.48	20.18	20.92	22.56	27.96	23.53	23.08	26.07	25.08	24.32	23.68	27.17	27.76	27.42	26.87	25.44	26.1	27.89	27.68	28.7	28.4	28.53	28.27	100	88.89	54.8	52.8	25.54	25.71	20.2	19.61	22.35	17.02	19.29	23.85	22.56	23.46	20.4	21.37	23.08	23.72	23.15	22.22	22.79	19.12	19.34	19.47
GmBBX11b	18.77	17.6	19.27	20.12	21.1	22.46	28.26	21.5	21.68	26	25.42	24.58	23.78	26.69	27.27	26.2	25.5	25.74	26.39	27.84	27.54	28.44	27.84	28.19	27.68	88.89	100	54.91	52.76	24.46	25.57	19.7	19.61	21.85	17.02	18.6	24.2	23.62	23.68	20.31	20.85	22.83	23.72	22.79	22.33	23.08	19.49	19.2	18.97
GmBBX11c	17.91	17.91	19.75	20.55	23.12	26.4	26.26	24.1	24.84	24.25	24.25	23.41	23.41	26.16	26.06	23.38	25.56	25.53	26.19	27	25.3	27.6	27.6	32.24	31.04	54.8	54.91	100	85.21	22.28	21.14	21.18	20.59	20.08	20	19.35	22.71	20.82	21.18	21.72	22.08	20.76	21.88	20	19.47	22.85	20.3	20.94	20.27
GmBBX11a	17.68	17.68	19.18	20	21.89	24.05	24.74	22.85	23.68	25.51	24.83	22.53	22.87	25.82	26.79	23.82	25.41	24.54	25.23	26.36	25.15	26.97	26.97	31.21	30.3	52.8	52.76	85.21	100	22.16	21.71	21.08	20.59	20.45	20.53	18.28	21.74	19.48	20	21.31	21.65	22.17	23.64	21.72	20.36	20.45	19.17	19.64	18.47
GmBBX19b	18.13	17.58	20.31	20.94	19.13	19.67	26.97	20.44	21.31	26.63	26.09	21.55	20.56	29.71	30.64	28.8	29.51	22.7	23.24	20.65	21.86	24.32	24.86	20.65	22.83	25.54	24.46	22.28	22.16	100	92.82	64.21	64.36	24.6	25.35	24.87	30	29.19	29.19	30.17	32	28.5	28.12	26.94	26.94	29.02	30.05	29.02	18.29
GmBBX19a	18.6	18.02	20.33	20.33	18.86	19.54	26.97	21.51	21.26	28.16	28.16	24.28	22.09	31.33	32.32	28.57	29.89	24	24.57	23.43	25	25.14	25.71	21.84	24	25.71	25.57	21.14	21.71	92.82	100	66.29	67.78	25.84	26.32	27.32	30.49	31.25	31.25	31.4	31.95	30.22	30.43	29.67	28.96	30.05	30.77	30.22	19.53
GmBBX19c	16.92	16.92	16.59	16.19	14.36	15.35	26.97	17	16.83	23.15	23.15	20	19.1	28.35	25.52	24.14	26.24	22.06	23.04	22.17	21.78	23.04	24.51	18.23	20.2	20.2	19.7	21.18	21.08	64.21	66.29	100	95.24	25.73	25.47	26.92	30.77	28.43	25.98	26	26.7	26.79	26.09	25.96	25	26.42	26.89	25.94	17.84
GmBBX19d	16.92	16.92	15.71	15.24	14.36	14.93	26.97	17.91	17.73	21.67	22.66	19.9	19	27.84	25	23.65	25.87	22.55	23.53	23.15	22.28	24.02	25.49	17.73	19.7	19.61	19.61	20.59	20.59	64.36	67.78	95.24	100	25.24	25.47	27.4	31.87	28.92	26.47	26	26.18	26.92	26.57	26.09	25.48	27.83	27.96	27.49	17.3
GmBBX21e	15.67	15.67	15.71	15.16	12.22	14.44	26.97	15.3	17.78	18.56	20.45	20.15	20.22	21.46	23.44	19.48	21.72	16.73	16.36	18.89	19.26	18.52	17.41	18.89	20	22.35	21.85	20.08	20.45	24.6	25.84	25.73	25.24	100	65.99	47.64	58.04	38.64	38.08	36.26	38.78	29.46	30.04	30.18	29.09	29.89	29.15	29.78	19.28
GmBBX21f	16.49	16.49	16.42	16.75	17.99	17.46	27.85	18.42	21.58	17.37	17.37	17.55	17.55	20.21	20.22	18.95	21.05	18.85	18.85	19.47	19.05	19.9	19.37	17.37	20	17.02	17.02	20	20.53	25.35	26.32	25.47	25.47	65.99	100	31.79	44.53	30.11	31.25	30.05	29.35	25.44	26.19	26.95	27.88	22.8	23.16	23.56	22.22
GmBBX21a	17.01	17.35	13.38	12.33	12.71	14.14	26.97	13.83	13.73	16.49	16.84	16.85	15.71	22.43	22.78	18.86	18.44	14.83	15.17	16.15	14.43	15.12	14.78	17.53	17.93	19.29	18.6	19.35	18.28	24.87	27.32	26.92	27.4	47.64	31.79	100	79.82	41.95	43.4	37.93	39.58	29.82	30.4	30.7	30.53	27.76	27.66	28.17	17.62
GmBBX21c	22.73	21.36	16.31	15.65	15.77	18.02	26.14	16.44	16.22	20.83	21.3	21.7	19.91	26.73	26.5	21.8	21.9	18.55	19	17.49	16.14	18.02	17.12	20.72	22.62	23.85	24.2	22.71	21.74	30	30.49	30.77	31.87	58.04	44.53	79.82	100	50.67	51.12	43.78	47.45	32.64	32.81	33.16	33.16	33.78	33.77	34.22	17.7
GmBBX21h	16.67	17.05	15.12	14.93	14.64	16.43	24.24	15.52	15.41	21.09	20.22	17.88	16.85	23.05	24.02	18.28	19.29	19.62	19.62	19.55	19.92	19.55	19.92	19.55	21.43	22.56	23.62	20.82	19.48	29.19	31.25	28.43	28.92	38.64	30.11	41.95	50.67	100	85.77	53.97	56.41	28.41	34.11	33.18	33.18	31.25	30.89	26.71	18.26
GmBBX21g	17.56	17.56	17.15	17.34	16.29	18.18	24.72	15.65	15.91	19.77	20.54	17.94	17.56	22.75	22.53	19.77	20.16	20.15	20.15	18.94	18.94	18.56	18.56	20.83	21.97	23.46	23.68	21.18	20	29.19	31.25	25.98	26.47	38.08	31.25	43.4	51.12	85.77	100	53.54	57.39	33.02	33.64	33.64	32.71	30.62	29.89	30	19.44
GmBBX21b	15.48	15.48	13.96	13.74	15.69	17.65	24.72	17.06	16.93	21.69	20.88	18.33	19.05	23.48	23.27	22.18	23.79	17	17.39	19.22	19.53	19.69	20.08	18.5	20.08	20.4	20.31	21.72	21.31	30.17	31.4	26	26	36.26	30.05	37.93	43.78	53.97	53.54	100	74.04	34.3	35.44	35.44	35.44	31.8	29.39	30.8	18.1
GmBBX21d	17.32	17.32	13.93	14.52	14.53	16.24	24.72	16.02	15.88	21.79	23.5	18.61	19.13	24.89	22.47	23.08	24.26	17.24	17.24	19.23	19.57	22.22	22.22	20.17	22.32	21.37	20.85	22.08	21.65	32	31.95	26.7	26.18	38.78	29.35	39.58	47.45	56.41	57.39	74.04	100	33.17	33.67	33.84	32.83	31.78	29.11	29.83	19.58
GmBBX24d	19.56	19.56	14.86	15.26	15	15.48	24.24	17.75	15.45	21.61	21.01	21.05	19.38	24.65	28.1	23.24	23.87	20.8	20.35	21.59	21.68	21.49	21.93	22.03	23.45	23.08	22.83	20.76	22.17	28.5	30.22	26.79	26.92	29.46	25.44	29.82	32.64	28.41	33.02	34.3	33.17	100	90.72	76.89	78.72	34.5	36.09	28.21	21.72
GmBBX24c	19.73	19.73	15.52	15.52	15.11	14.73	26.97	18.52	16.51	23.74	24.2	22.12	19.91	25.35	27.4	24.32	25	20.54	20.09	22.67	22.22	21.68	22.12	22.67	24.89	23.72	23.72	21.88	23.64	28.12	30.43	26.09	26.57	30.04	26.19	30.4	32.81	34.11	33.64	35.44	33.67	90.72	100	79.24	81.28	35.53	35.81	35.81	22.84
GmBBX24a	20.09	19.64	17.6	17.6	17.78	18.3	25.84	17.51	15.98	22.27	22.27	22.12	20.37	24.06	26.44	22.42	23.66	19.56	19.56	23.01	23.11	21.15	21.59	20.8	22.67	23.15	22.79	20	21.72	26.94	29.67	25.96	26.09	30.18	26.95	30.7	33.16	33.18	33.64	35.44	33.84	76.89	79.24	100	90.21	34.21	35.81	35.81	20.81
GmBBX24b	19.03	18.58	17.02	17.45	16.74	16.37	25.84	17.51	15.84	22.52	22.07	21.92	19.72	24.06	25.24	23.11	24.34	19.38	18.94	21.93	23.35	21.83	22.27	21.05	21.59	22.22	22.33	19.47	20.36	26.94	28.96	25	25.48	29.09	27.88	30.53	33.16	33.18	32.71	35.44	32.83	78.72	81.28	90.21	100	34.06	36.09	36.09	21.32
GmBBX22a	15.77	15.77	13.15	12.46	15.3	15	23.6	16.48	14.86	22.55	23.64	18.73	17.71	21.03	20.4	16.48	17.6	17.86	18.21	16.37	15.3	18.51	17.44	20.64	21.07	22.79	23.08	22.85	20.45	29.02	30.05	26.42	27.83	29.89	22.8	27.76	33.78	31.25	30.62	31.8	31.78	34.5	35.53	34.21	34.06	100	68.06	65.38	14.8
GmBBX22c	18.21	18.21	14.48	12.41	15.6	16.67	24.72	15.81	14.91	21.01	20.65	19.17	18.52	21.03	20.8	17.98	18.96	15.66	16.37	13.48	13.48	15.6	15.6	19.5	18.15	19.12	19.49	20.3	19.17	30.05	30.77	26.89	27.96	29.15	23.16	27.66	33.77	30.89	29.89	29.39	29.11	36.09	35.81	35.81	36.09	68.06	100	89.27	14.6
GmBBX22b	16.85	16.85	13.86	12.54	15.65	17.01	22.22	16.2	15.03	21.11	21.31	19.13	18.21	21.26	20.63	17.54	19.44	16.85	17.56	14.29	13.93	16.07	16.07	19.29	17.56	19.34	19.2	20.94	19.64	29.02	30.22	25.94	27.49	29.78	23.56	28.17	34.22	26.71	30	30.8	29.83	28.21	35.81	35.81	36.09	65.38	89.27	100	15.42
GmBBX32a	17.03	15.72	15.32	15.74	15	15.77	21.35	13.14	15.02	17.7	17.26	15.22	15.72	19.05	18.75	16	16.96	19.83	19.83	18.97	18.03	18.97	18.97	18.18	19.74	19.47	18.97	20.27	18.47	18.29	19.53	17.84	17.3	19.28	22.22	17.62	17.7	18.26	19.44	18.1	19.58	21.72	22.84	20.81	21.32	14.8	14.6	15.42	100
GmBBX32b	18.97	17.24	15.55	15.55	15.13	15.13	22.47	14.16	15.74	19.65	17.9	15.35	15.95	17.54	18.18	14.22	15.62	19.15	19.15	18.72	18.22	18.38	18.38	18.38	16.17	20.52	21.55	21.17	20.27	18.75	18.82	17.2	17.2	19.28	20.83	17.18	18.4	17.81	18.43	16.59	20.11	18.59	19.19	19.19	19.19	14.98	15.22	15.72	76.69
GmBBX30b	27.27	27.27	23.01	22.12	27.93	27.93	27.5	24.55	24.32	24.56	26.72	18.87	15.09	26	25	18.26	18.97	28.28	28.28	24.49	24.74	27.27	27.27	24.49	26.53	24.27	24.51	22.94	23.36	31.11	35.8	28.28	30.3	24.24	22.22	25.25	28.42	22.58	26.26	26.8	28.87	24.19	29.29	28.28	28.28	27.27	28.28	26.61	29.9
GmBBX30a	28.28	28.28	23.01	22.12	28.83	28.83	27.5	23.64	23.42	23.68	25	16.04	13.21	26	25	18.26	18.97	30.3	30.3	24.49	24.74	26.26	26.26	24.49	26.53	24.27	24.51	23.85	24.3	27.78	32.1	29.29	31.31	25.25	24.44	28.28	31.58	25	29.29	28.87	30.93	25	30.3	30.3	30.3	27.27	27.27	25.81	29.9
GmBBX28a	14.93	15.42	19.91	18.01	20.48	18.57	23.08	19.81	19.14	19.42	16.5	13.73	12.81	18	20	18.93	18.45	18.32	18.32	18.23	19.31	17.65	18.14	18.45	17.82	18.84	19.32	18.93	17.96	19.34	20.35	19.49	17.95	17.24	18.71	16.34	17.61	16.08	16.33	17.02	16.04	19.05	18.84	17.96	18.14	19.61	19.61	19.81	19.37
GmBBX28g	20.13	19.46	22	20.67	23.49	22.15	24.69	23.97	22.97	21.48	22.15	21.23	21.38	24.83	22.15	18.24	20.27	24.83	24.83	22.97	23.81	23.49	24.83	24.83	22.82	24.83	26.17	27.52	24.83	20.77	21.67	19.46	18.79	21.48	25.44	21.62	24.26	22.15	21.48	23.81	25.55	23.29	22.07	21.92	22.6	22.82	24.16	22.82	25.17
GmBBX28e	21.62	20.95	22.37	21.05	27.15	25.17	22.99	24.32	25.33	21.85	22.52	18.92	19.59	26.49	23.18	21.33	22.67	25.5	25.5	25.33	25.5	25.83	26.49	25.17	24	26.49	27.15	28	26	21.05	21.77	20.81	20.13	22.52	24	23.33	26.09	23.18	22.52	26.17	26.17	23.18	23.84	23.84	23.84	23.18	24.5	23.18	25.71
GmBBX28c	20.12	18.93	20.59	18.82	20.59	21.18	25	21.69	20.83	21.47	21.47	17.96	17.96	21.89	21.89	23.81	26.04	24.26	23.67	19.64	20.24	20.71	20.12	21.89	22.35	21.3	22.35	21.3	20.71	21.58	22.9	19.21	18.54	21.18	23.44	19.05	20	20.71	20.71	20.99	20	22.7	22.56	22.09	22.09	20.12	20.71	20.12	27.27
GmBBX28b	20.23	17.92	19.54	19.54	22.99	23.56	25.64	22.35	22.09	19.16	19.76	18.13	17.65	21.39	21.39	21.51	23.7	23.7	23.12	21.51	22.09	22.54	21.97	24.28	22.41	21.97	21.26	24.28	23.7	20.28	21.48	17.42	17.42	19.54	24.59	18.02	20.13	17.34	18.5	19.28	20.25	19.76	19.05	17.37	17.96	20.81	20.23	19.65	27.22
GmBBX28f	17.06	16.11	15.49	14.35	16.28	16.36	24.14	15.2	14.08	17.87	16.43	15.2	15.76	17.68	19.17	18.57	19.81	19.16	19.63	17.84	18.78	19.16	19.16	20.09	21.03	20.2	20	18.31	18.78	18.97	20.12	18.38	18.92	19.61	20	15.96	18.33	17.95	18.04	18.92	18.13	16.91	17.48	16.5	15.69	20.48	20.38	20.38	22.93
GmBBX28d	17.14	16.19	15.96	14.42	16.74	16.74	24.14	16.26	15.12	18.45	16.99	17.65	19.21	18	18.46	19.14	19.25	19.25	19.25	20.75	21.6	23	22.07	19.72	19.63	20.3	19.02	18.4	18.87	19.54	21.34	18.92	19.57	18.54	19.33	16.04	17.22	17.86	17.86	20.32	19.77	17.48	17.96	16.59	16.26	18.57	19.34	19.34	23.79
[truncated: 10 more columns]
