# Supplementary material for: Genome-wide identification of BBX gene family and their expression patterns under salt stress in soybean
Source: BMC Genomics. 2022 Dec 12;23:820. doi: 10.1186/s12864-022-09068-5 (PMC9743715; doi:10.1186/s12864-022-09068-5)
Supplement: Supplementary file 2 — Additional file 2: Table S1. Information of GmBBX family members in soybean. Table S2. Segmental duplications of BBX genes in soybean and KaKs ratios analysis. Table S3. Identity between soybean BBX proteins. Table S4. Segmental duplications of BBX genes between soybean and Arabidopsis and KaKs ratios analysis. Table S5. Information regarding the transcript profiling of GmBBX genes under salt stress (RNA-Seq). Table S6. Interactors of the salt-responsive GmBBX proteins. Table S7. The information of putative transcription factors potentially binding to GmBBX genes using TDTHub. Table S8. Primers used in the study. [file 12864_2022_9068_MOESM2_ESM.zip › Table S4 .xlsx]

## Sheet: Sheet1
Table S4 Segmental duplications of BBX genes between soybean and Arabidopsis and KaKs ratios analysis
GmBBX Gene	Block 1			AtBBX Gene	Block 2			Ka	Ks	Ka/Ks	Date (Million years ago)	Selection pressure
	Chr	Start	End		Chr	Start	End
GmBBX21c	Chr6	1764	950949	AtBBX20	Chr24	17896292	18279848	0.346865	-	-
GmBBX21a	Chr4	21979	974202	AtBBX20	Chr24	17896292	18279848	0.31965	-	-
GmBBX21c	Chr6	452320	894717	AtBBX21	Chr21	28251960	28448646	0.392164	-	-
GmBBX21a	Chr4	465252	942594	AtBBX21	Chr21	28244317	28448646	0.494308	-	-
GmBBX11c	Chr10	874061	2168327	AtBBX11	Chr22	19324233	19689173	0.452699	3.68559	0.122829	302.098	Purifying selection
GmBBX21d	Chr6	1052183	2679092	AtBBX21	Chr21	28159715	28712952	0.322128	2.01499	0.159865	165.163	Purifying selection
GmBBX21b	Chr4	1076493	2755246	AtBBX21	Chr21	28159715	28712952	0.343306	2.44213	0.140577	200.174	Purifying selection
GmBBX3d	Chr19	1543903	8097577	AtBBX1	Chr25	4831748	5276606	0.327759	1.96099	0.16714	160.737	Purifying selection
GmBBX21d	Chr6	1789191	2463885	AtBBX20	Chr24	18069559	18271857	0.364976	-	-
GmBBX21b	Chr4	1884164	2540086	AtBBX20	Chr24	18069559	18271857	0.422447	-	-
GmBBX24d	Chr15	2228855	2428267	AT2G43390	Chr22	17995901	18066639	0.548667	-	-
GmBBX19d	Chr12	2416369	3138908	AtBBX19	Chr24	18053551	18284930	0.212366	2.65417	0.0800123	217.555	Purifying selection
GmBBX19d	Chr12	2428731	3204146	AtBBX18	Chr22	9014552	9326321	0.258786	-	-
GmBBX15c	Chr8	3160080	3515527	AtBBX16	Chr21	27745427	27794914	0.45458	2.21377	0.205342	181.457	Purifying selection
GmBBX3d	Chr19	3572652	6010006	AtBBX3	Chr23	363881	502229	0.28769	-	-
GmBBX24b	Chr12	3651594	3845992	AtBBX25	Chr22	13368292	13421170	0.288066	-	-
GmBBX6b	Chr17	4184107	5943848	AtBBX6	Chr25	23004196	23504143	0.305825	-	-
GmBBX5b	Chr6	4286782	5786537	AtBBX4	Chr22	10427856	10972927	0.283335	1.79842	0.157546	147.412	Purifying selection
GmBBX5b	Chr6	4511463	5792829	AtBBX5	Chr25	8584665	8906311	0.203781	-	-
GmBBX5a	Chr4	4776379	6131630	AtBBX4	Chr22	10475210	10972927	0.259134	1.69278	0.153081	138.753	Purifying selection
GmBBX5a	Chr4	4822857	6142738	AtBBX5	Chr25	8584665	8906311	0.198397	-	-
GmBBX28g	Chr15	4825805	5113474	AtBBX29	Chr25	21958214	22219274	0.465084	-	-
GmBBX19b	Chr11	5593155	5883528	AtBBX19	Chr24	18057130	18163321	0.203159	-	-
GmBBX28c	Chr12	8315540	9789673	AtBBX29	Chr25	21958214	22358198	0.471051	-	-
GmBBX15b	Chr7	8354495	8771560	AtBBX16	Chr21	27745427	27794914	0.442495	-	-
GmBBX15b	Chr7	8365835	8720343	AtBBX14	Chr21	25614197	25779161	0.429192	-	-
GmBBX19c	Chr11	8387146	9027133	AtBBX18	Chr22	9110313	9326321	0.264006	3.88211	0.0680057	318.206	Purifying selection
GmBBX19c	Chr11	8414107	8962142	AtBBX19	Chr24	18139295	18288345	0.21105	2.18038	0.0967947	178.72	Purifying selection
GmBBX21e	Chr11	8414107	8962142	AtBBX20	Chr24	18139295	18288345	0.37383	-	-
GmBBX24a	Chr11	9591802	9803110	AtBBX25	Chr22	13368292	13421170	0.293813	-	-
GmBBX3b	Chr13	13848454	15520836	AtBBX3	Chr23	363881	548795	0.274408	3.13224	0.0876074	256.741	Purifying selection
GmBBX3b	Chr13	13859130	17028795	AtBBX1	Chr25	4823714	5276606	0.309755	1.48279	0.2089	121.54	Purifying selection
GmBBX11a	Chr2	15341042	15924666	AtBBX11	Chr22	19554834	19689173	0.458137	-	-
GmBBX6a	Chr13	20569584	22124250	AtBBX6	Chr25	22904689	23427856	0.303578	-	-
GmBBX3a	Chr8	21429797	23072742	AtBBX1	Chr25	5066375	5240748	0.31777	2.3309	0.136329	191.057	Purifying selection
GmBBX3a	Chr8	22204143	23363963	AtBBX3	Chr23	423801	593186	0.257707	-	-
GmBBX28d	Chr12	35413195	36180258	AtBBX29	Chr25	21958214	22358198	0.529322	-	-
GmBBX28e	Chr13	35460080	35846131	AtBBX29	Chr25	22053969	22219274	0.438858	-	-
GmBBX10a	Chr12	35567230	35825392	AtBBX10	Chr23	7638663	7776109	0.383727	1.95552	0.196228	160.288	Purifying selection
GmBBX30a	Chr12	35567230	35825392	AtBBX31	Chr23	7638663	7776109	0.522403	4.89925	0.106629	401.578	Purifying selection
GmBBX28f	Chr13	39889141	40546592	AtBBX29	Chr25	21958214	22358198	0.518676	-	-
GmBBX15d	Chr9	40124170	41210811	AtBBX16	Chr21	27654841	27794914	0.477795	3.02498	0.15795	247.949	Purifying selection
GmBBX10b	Chr13	40212855	40602585	AtBBX10	Chr23	7609143	7776109	0.40724	1.96211	0.207552	160.829	Purifying selection
GmBBX30b	Chr13	40212855	40602585	AtBBX31	Chr23	7609143	7776109	0.513558	-	-
GmBBX21h	Chr17	40558554	40986309	AtBBX20	Chr24	18139295	18279848	0.345632	-	-
GmBBX15a	Chr5	41017569	41156676	AtBBX16	Chr21	27759973	27794914	0.404483	-	-
GmBBX11b	Chr3	41494204	42808660	AtBBX11	Chr22	19277903	19636978	0.416768	2.5158	0.165661	206.213	Purifying selection
GmBBX28a	Chr6	43331473	44642418	AtBBX28	Chr24	13653609	13700780	0.531602	-	-
GmBBX24c	Chr13	43466663	43604841	AtBBX25	Chr22	13368292	13421170	0.320867	3.95236	0.0811836	323.964	Purifying selection
GmBBX11d	Chr19	46120488	47510481	AtBBX11	Chr22	19277903	19631182	0.422516	2.23926	0.188685	183.546	Purifying selection
GmBBX28b	Chr6	48732500	49632096	AtBBX29	Chr25	21958214	22358198	0.504213	-	-
GmBBX19a	Chr1	50261838	50613102	AtBBX19	Chr24	18057130	18163321	0.2549	3.12108	0.0816703	255.827	Purifying selection
GmBBX3c	Chr18	55712365	56205303	AtBBX1	Chr25	5095652	5240748	0.327687	2.4297	0.134868	199.155	Purifying selection
GmBBX3c	Chr18	55755623	56416642	AtBBX3	Chr23	423801	596520	0.292405	-	-
								Means	2.32058	0.134178	190.211
