# Supplementary material for: Genome-wide identification of BBX gene family and their expression patterns under salt stress in soybean
Source: BMC Genomics. 2022 Dec 12;23:820. doi: 10.1186/s12864-022-09068-5 (PMC9743715; doi:10.1186/s12864-022-09068-5)
Supplement: Supplementary file 2 — Additional file 2: Table S1. Information of GmBBX family members in soybean. Table S2. Segmental duplications of BBX genes in soybean and KaKs ratios analysis. Table S3. Identity between soybean BBX proteins. Table S4. Segmental duplications of BBX genes between soybean and Arabidopsis and KaKs ratios analysis. Table S5. Information regarding the transcript profiling of GmBBX genes under salt stress (RNA-Seq). Table S6. Interactors of the salt-responsive GmBBX proteins. Table S7. The information of putative transcription factors potentially binding to GmBBX genes using TDTHub. Table S8. Primers used in the study. [file 12864_2022_9068_MOESM2_ESM.zip › Table S5.xlsx]

## Sheet: RNA-seq date
Table S5 Information regarding the transcript profiling of GmBBX genes under salt stress (RNA-Seq)
Express trend	Gene symbol	Gene ID	FPKM value						fold change
			0 h	6 h	12 h	24 h	48 h	72 h	6 h	12 h	24 h	48 h	72 h
Up-regulated genes	GmBBX30b	Glyma.13G306300	0.284091	3.12308	1.17631	1.71225	2.36314	4.35874	10.9932	4.14062	6.0271	8.31823	15.3428
	GmBBX28f	Glyma.13G303700	2.26361	7.42286	5.55818	7.86236	7.88107	7.25735	3.27921	2.45545	3.47337	3.48163	3.20609
	GmBBX30a	Glyma.12G196200	0.206233	0.516732	0.477177	0.434528	1.62232	2.39714	2.50558	2.31378	2.10698	7.86647	11.6235
	GmBBX21g	Glyma.14G216500	6.83175	15.0989	10.0794	14.7985	10.8899	12.8297	2.21011	1.47537	2.16613	1.59401	1.87795
	GmBBX3d	Glyma.19G039000	0.180779	0.359448	0.441007	0.258904	0.453255	0.735542	1.98833	2.43949	1.43216	2.50724	4.06874
	GmBBX11a	Glyma.02G152900	1.21479	2.34628	1.37114	1.47291	2.42173	2.46728	1.93143	1.1287	1.21248	1.99354	2.03104
	GmBBX11d	Glyma.19G207100	5.36011	9.0248	6.8602	10.7518	11.6369	23.3626	1.68369	1.27986	2.00589	2.17101	4.3586
	GmBBX15d	Glyma.09G184600	6.81944	10.3066	13.7597	13.3336	8.7775	9.52829	1.51135	2.01772	1.95523	1.28713	1.39722
	GmBBX28d	Glyma.12G198400	0.135168	0.155907	0.460451	0.518568	0.499854	0.726691	1.15343	3.4065	3.83646	3.69801	5.37619
Down-regulated genes	GmBBX32a	Glyma.07G020400	2.27206	3.04567	2.5676	1.11605	0.875906	0.804588	1.34049	1.13008	0.491207	0.385513	0.354124
	GmBBX28a	Glyma.06G255300	3.5778	3.05353	2.58512	1.78739	1.62528	1.51706	0.853466	0.722543	0.499579	0.454267	0.424019
	GmBBX21b	Glyma.04G027000	2.23425	1.84625	1.96516	1.69109	1.4242	1.11655	0.82634	0.879563	0.756892	0.63744	0.499743
	GmBBX19d	Glyma.12G037200	1.65985	1.2968	0.748759	1.02726	1.03406	1.08325	0.781273	0.4511	0.618883	0.622981	0.65262
	GmBBX21d	Glyma.06G027000	2.58465	1.67899	0.628958	1.01934	0.843385	0.678456	0.649601	0.243343	0.394382	0.326305	0.262494
	GmBBX19c	Glyma.11G110900	4.39514	2.75627	2.88946	2.50569	2.45566	2.00345	0.627118	0.657421	0.570105	0.558721	0.455832
	GmBBX21c	Glyma.06G009100	2.20688	0.85341	0.712456	0.459147	1.14787	0.911632	0.386703	0.322833	0.208052	0.520134	0.413085
Down and then up	GmBBX28g	Glyma.15G065900	0.332769	0.282902	0.216682	0.156435	0.442523	0.298634	0.850145	0.651149	0.470102	1.32982	0.897421
	GmBBX3b	Glyma.13G050300	0.470171	0.310609	0.489834	0.338315	0.582022	0.233543	0.66063	1.04182	0.719558	1.23789	0.496718
	GmBBX21e	Glyma.11G112800	5.09554	2.69146	3.08684	3.5023	3.89162	2.18586	0.5282	0.605793	0.687328	0.763732	0.428975
	GmBBX10b	Glyma.13G306400	0.0440983	0.021106	0.112084	0.046613	0.123754	0.0854907	0.478612	2.54168	1.05702	2.80632	1.93864
	GmBBX32b	Glyma.08G221600	0.306212	0.129948	0.191054	0.371839	0.337526	0.14285	0.424372	0.623928	1.21432	1.10226	0.466506
	GmBBX21a	Glyma.04G009200	0.17798	0.048187	0.0586977	0.0676267	0.34856	0	0.270743	0.329799	0.379967	1.95842	0
