# Supplementary material for: Genome-wide identification of BBX gene family and their expression patterns under salt stress in soybean
Source: BMC Genomics. 2022 Dec 12;23:820. doi: 10.1186/s12864-022-09068-5 (PMC9743715; doi:10.1186/s12864-022-09068-5)
Supplement: Supplementary file 2 — Additional file 2: Table S1. Information of GmBBX family members in soybean. Table S2. Segmental duplications of BBX genes in soybean and KaKs ratios analysis. Table S3. Identity between soybean BBX proteins. Table S4. Segmental duplications of BBX genes between soybean and Arabidopsis and KaKs ratios analysis. Table S5. Information regarding the transcript profiling of GmBBX genes under salt stress (RNA-Seq). Table S6. Interactors of the salt-responsive GmBBX proteins. Table S7. The information of putative transcription factors potentially binding to GmBBX genes using TDTHub. Table S8. Primers used in the study. [file 12864_2022_9068_MOESM2_ESM.zip › Table S6.xlsx]

## Sheet: up-regulated genes
Table S6 Interactors of the salt-responsive GmBBX proteins
Gene symbol	Interacting protein ID in STRING	Interacting protein ID	Interacting protein symbol	Gene Description	Gene Atlas Description	Protein function
GmBBX3d	Glyma14G05430.1	Glyma.14G049700	GmCOP1b	E3 ubiquitin-protein ligase COP1	Coexpressed with genes in leaf specific coexpression subnetwork	Involving the shade avoidance response induced by low blue light(RH Ji et al.,2022)
	Cryptochrome-2-like	Glyma.20G209900	GmCRY2c	cryptochrome-2-like	-	-
	Glyma08G22400.2	Glyma.08G209600	-	(6-4)DNA photolyase	Coexpressed with genes in leaf specific coexpression subnetwork	-
	Glyma13G24590.2	Glyma.13G177400	-	-	Coexpressed with genes in stem specific coexpression subnetwork	Regulate Arabidopsis Flower Development(Yamaguchi, N et al.,2014)
	Glyma04G37900.2	Glyma.04G202000	LFY/ LEAFY2	protein UNIFOLIATA-like	-	-
	Glyma09G07240.2	Glyma.16G163200	GI3/GIc	protein GIGANTEA	Coexpressed with genes in flower specific coexpression subnetwork/Coexpressed with genes in roots specific coexpression subnetwork	Influence circadian clock(Marcolino-Gomes J et al.,2017)/influence flowering time(Y Wang et al.,2016)
	MYB155	Glyma.07G048500	GmLHY1b	LHY1/CCA1-like protein	Coexpressed with genes in leaf specific coexpression subnetwork	Improvements in plant height and internodes in soybean(Q Cheng et al.,2019)
	Glyma02G43540.1	Glyma.02G267800	GmCOP1a	E3 ubiquitin-protein ligase COP1	-	Involving the shade avoidance response induced by low blue light(RH Ji et al.,2022)/regulates photomorphogenesis and skotomorphogenes(DQ Xu et al.,2016)
	Glyma11G03840.1	Glyma.11G035800	-	E3 ubiquitin-protein ligase HOS1	-	Regulates Arabidopsis Flowering (Jung,JH et al.,2012 )/ involving in ethylene regulation of leaf expansion in Arabidopsis(Lee, K et al.,2015)
	Glyma01G41590.1	Glyma.01G207400	-	E3 ubiquitin-protein ligase HOS1	Differentially upregulated in seed in s7 vs. s1 comparison	Regulates Arabidopsis Flowering (Jung,JH et al.,2012 )/ involving in ethylene regulation of leaf expansion in Arabidopsis(Lee, K et al.,2015)
GmBBX10b	Glyma03G38180.1	Glyma.03G222900	-	E3 ubiquitin-protein ligase ZNF598	Coexpressed with genes in roots specific coexpression subnetwork	-
	Glyma14G39840.1	Glyma.14G223200	4CL	4-coumarate--CoA ligase-like 5	Coexpressed with genes in roots specific coexpression subnetwork	Involving in isoflavone metabolism pathway(W Hu et al.,2021)
	Glyma19G40790.2	Glyma.19G220000	-	E3 ubiquitin-protein ligase ZNF598	-	-
	LOC732547	Glyma.06G143000	GmCHI4A	chalcone isomerase 4A	Coexpressed with genes in roots specific coexpression subnetwork	Increasing isoflavones content in soybeans(Knizia D et al.,2021)
	LOC778027	Glyma.04G222400	GmCHI4B	chalcone isomerase 4B	Coexpressed with genes in roots specific coexpression subnetwork	-
GmBBX11a	Glyma07G35200.1	Glyma.07G225500	-	-	Coexpressed with genes in roots specific coexpression subnetwork	-
	Glyma13G11650.1	Glyma.13G009800	-	heterogeneous nuclear ribonucleoprotein A3 homolog 2	Coexpressed with genes in leaf specific coexpression subnetwork	-
	Glyma20G03060.1	Glyma.20G025500	-	nuclear transport factor 2	-	-
	Glyma09G34030.2	Glyma.09G207300	-	probable transcription factor KAN2	-	-
	Glyma04G10340.1	Glyma.04G096300	GmTIFY2a	GATA transcription factor 24	-	Responses abiotic and biotic stress (YL Liu et al.,2022)
	Glyma01G01875.1	Glyma.01G014800	-	-	-	-
	Glyma03G12460.1	Glyma.03G069700	-	probable protein S-acyltransferase 16	-	-
	Glyma12G01970.1	Glyma.12G017100	-	-	Coexpressed with genes in flower specific coexpression subnetwork	-
	Glyma06G10290.1	Glyma.06G098000	GmTIFY2b	GATA transcription factor 24-like	-	Responses abiotic and biotic stress (YL Liu et al.,2022)
	Glyma01G24430.1	Glyma.01G099100	-	probable protein S-acyltransferase 16	-	-
GmBBX11d	Glyma07G35200.1	Glyma.07G225500	-	-	Coexpressed with genes in roots specific coexpression subnetwork	-
	Glyma13G11650.1	Glyma.13G009800	-	heterogeneous nuclear ribonucleoprotein A3 homolog 2	Coexpressed with genes in leaf specific coexpression subnetwork	-
	Glyma20G03060.1	Glyma.20G025500	-	nuclear transport factor 2	-	-
	Glyma06G10290.1	Glyma.06G098000	GmTIFY2b	GATA transcription factor 24-like	-	Responses abiotic and biotic stress (YL Liu et al.,2022)
	Glyma04G10340.1	Glyma.04G096300	GmTIFY2a	GATA transcription factor 24	-	Responses abiotic and biotic stress (YL Liu et al.,2022)
	Glyma01G01875.1	Glyma.01G014800	-	-	-	-
	Glyma01G24430.1	Glyma.01G099100	-	probable protein S-acyltransferase 16	-	-
	Glyma12G01970.1	Glyma.12G017100	-	-	Coexpressed with genes in flower specific coexpression subnetwork	-
	Glyma09G34030.2	Glyma.09G207300	-	probable transcription factor KAN2	-	-
	Glyma03G12460.1	Glyma.03G069700	-	probable protein S-acyltransferase 16	Coexpressed with genes in leaf specific coexpression subnetwork	-
GmBBX21g	BZIP36	Glyma.18G117100	-	bZIP transcription factor bZIP36	Coexpressed with genes in flower specific coexpression subnetwork	Recognition of DAMPs(Wei et al., 2017)
	Glyma14G05430.1	Glyma.14G049700	GmCOP1b	E3 ubiquitin-protein ligase COP1	Coexpressed with genes in leaf specific coexpression subnetwork	Involving the shade avoidance response induced by low blue light(RH Ji et al.,2022)
	STF2	Glyma.08G302500	-	transcription factor STF2	-	Soybean nodulation(HT Ji et al.,2022)hypocotyl elongation（YH Cheong et al.,2002）
	Glyma02G43540.1	Glyma.02G267800	GmCOP1a	E3 ubiquitin-protein ligase COP1	-	Involving the shade avoidance response induced by low blue light(RH Ji et al.,2022)
	BZIP69	Glyma.16G092700	-	-	-	-
	Glyma07G02320.1	Glyma.07G020400	GmBBX32a	B-box zinc finger protein 32	Coexpressed with genes in leaf specific coexpression subnetwork	-
	FLD	Glyma.02G159100	-	protein FLOWERING LOCUS D	-	Participates in the regulation of chromatin modification states in Arabidopsis（Q Hu.,2014）
	Glyma02G44040.1	Glyma.02G272700	-	molybdopterin biosynthesis protein CNX1-like	-	GmCnx1 enhanced the resistance of soybean to SMV(Z Zhou.,2015)
	Glyma08G23700.1	Glyma.08G221600	GmBBX32b	B-box zinc finger protein 32	Coexpressed with genes in leaf specific coexpression subnetwork	-
	Glyma03G18990	Glyma.03G081700	-	transcription factor HY5-like	-	HY5 involves photomorphogenic development in Arabidopsis(YH Song.,2008)
GmBBX28d	Glyma04G06240.1	Glyma.04G058900	GmBBX5a	zinc finger protein CONSTANS-LIKE 4	Coexpressed with genes in leaf specific coexpression subnetwork	-
	Glyma18G11180.2	LOC100802376	-	zinc finger protein CONSTANS-LIKE 4-like	-	-
	Glyma20G00910.1	Glyma.20G006500	-	plectin	Coexpressed with genes in roots specific coexpression subnetwork	-
	Glyma07G19850.1	Glyma.07G159600	-	plectin	Coexpressed with genes in roots specific coexpression subnetwork	-
	Glyma06G06300.1	Glyma.06G059600	GmBBX5b	zinc finger protein CONSTANS-LIKE 4	Coexpressed with genes in leaf specific coexpression subnetwork	Response to drought(LM Chen et al.,2019)
GmBBX28f	Glyma04G06240.1	Glyma.04G058900	GmBBX5a	zinc finger protein CONSTANS-LIKE 4	Coexpressed with genes in leaf specific coexpression subnetwork	-
	Glyma20G00910.1	Glyma.20G006500	-	plectin	Coexpressed with genes in roots specific coexpression subnetwork	-
	Glyma18G11180.2	LOC100802376	-	zinc finger protein CONSTANS-LIKE 4-like	-	-
	Glyma07G19850.1	Glyma.07G159600	-	plectin	-	-
GmBBX30a	Glyma18G25910.1	Glyma.18G152600	-	cysteine-rich repeat secretory protein 55	-	-
	COL11	Glyma.05G233700	GmBBX15a	zinc finger protein CONSTANS-LIKE 16-like	Exhibits shoot specific expression/Highly expressed in leaf	MdCOL11 influence apple red-skin colour in a light- and temperature-dependent manner(Plunkett, BJ.,2019)
	Glyma20G01690.1	Glyma.20G013600	-	chaperone DnaJ-domain superfamily protein	-	-
	Glyma08G04570.1	Glyma.08G041100	GmBBX15c	zinc finger protein CONSTANS-LIKE 16-like	-	-
	Glyma03G33470.1	Glyma.03G177500	-	APETALA2-like protein 3	Coexpressed with genes in roots specific coexpression subnetwork	-
	Glyma10G40701.1	Glyma.10G261000	-	-	Highly expressed in leaf nitrogen treatment samples	-
	Glyma11G11850.2	Glyma.11G110900	-	-	Coexpressed with genes in leaf specific coexpression subnetwork	-
	Glyma12G04131.2	Glyma.12G037200	GmBBX19d	B-box zinc finger protein 18	Coexpressed with genes in leaf specific coexpression subnetwork	-
	Glyma19G36200.2	Glyma.19G178200	GmTOE1b	APETALA2-like protein 3	-	Promote flowering（FQ Wu et al.,2019）
	Glyma20G26640.1	Glyma.20G130300	-	-	Highly expressed in leaf	-
GmBBX30b	Glyma18G25910.1	Glyma.18G152600	-	cysteine-rich repeat secretory protein 55	-	-
	COL11	Glyma.05G233700	GmBBX15a	zinc finger protein CONSTANS-LIKE 16-like	Exhibits shoot specific expression/Highly expressed in leaf	MdCOL11 influence apple red-skin colour in a light- and temperature-dependent manner(Plunkett, BJ.,2019)
	Glyma20G01690.1	Glyma.20G013600	-	chaperone DnaJ-domain superfamily protein	-	-
	Glyma08G04570.1	Glyma.08G041100	GmBBX15c	zinc finger protein CONSTANS-LIKE 16-like	-	-
	Glyma03G33470.1	Glyma.03G177500	-	APETALA2-like protein 3	Coexpressed with genes in roots specific coexpression subnetwork	-
	Glyma10G40701.1	Glyma.10G261000	-	-	Highly expressed in leaf nitrogen treatment samples	-
	Glyma11G11850.2	Glyma.11G110900	-	-	Coexpressed with genes in leaf specific coexpression subnetwork	-
	Glyma12G04131.2	Glyma.12G037200	GmBBX19d	B-box zinc finger protein 18	Coexpressed with genes in leaf specific coexpression subnetwork	-
	Glyma19G36200.2	Glyma.19G178200	GmTOE1b	APETALA2-like protein 3	-	Promote flowering（FQ Wu et al.,2019）
	Glyma20G26640.1	Glyma.20G130300	-	-	Highly expressed in leaf	-

## Sheet: down-regulated genes
Gene symbol	Interacting protein ID in STRING	Interacting protein ID	Interacting protein symbol	Gene description	Gene Atlas Description	Protein function
GmBBX21a	-	-	-	-	-	-
GmBBX21b	BZIP69	Glyma.16G092700	-	bZIP transcription factor bZIP69	-	-
	BZIP36	Glyma.18G117100	-	bZIP transcription factor bZIP36	Coexpressed with genes in flower specific coexpression subnetwork	Recognition of DAMPs(Wei et al., 2017)
	Glyma02G43540.1	Glyma.02G267800	GmCOP1a	E3 ubiquitin-protein ligase COP1	-	Involving the shade avoidance response induced by low blue light(RH Ji et al.,2022)
	Glyma14G05430.1	Glyma.14G049700	GmCOP1b	E3 ubiquitin-protein ligase COP1	Coexpressed with genes in leaf specific coexpression subnetwork	Involving the shade avoidance response induced by low blue light(RH Ji et al.,2022)
	STF2	Glyma.08G302500	-	transcription factor STF2	-	Ioybean nodulation(HT Ji et al.,2022)hypocotyl elongation（YH Cheong et al.,2002）
	Glyma03G18990.1	Glyma.03G081700	-	transcription factor HY5-like	-	HY5 involves photomorphogenic development in Arabidopsis(YH Song.,2008)
	Glyma02G44040.1	Glyma.02G272700	-	molybdopterin biosynthesis protein CNX1-like	-	GmCnx1 enhanced the resistance of soybean to SMV(Z Zhou.,2015)
	FLD	Glyma.02G159100	-	protein FLOWERING LOCUS D	-	Participates in the regulation of chromatin modification states in Arabidopsis（Q Hu.,2014）
	Glyma07G02320.1	Glyma.07G020400	GmBBX32a	B-box zinc finger protein 32	Coexpressed with genes in leaf specific coexpression subnetwork	-
	Glyma08G23700.1	Glyma.08G221600	GmBBX32b	B-box zinc finger protein 32	Coexpressed with genes in leaf specific coexpression subnetwork	-
GmBBX21c	-	-	-	-	-	-
GmBBX21d	BZIP69	Glyma.16G092700	-	bZIP transcription factor bZIP69	-	-
	Glyma14G05430.1	Glyma.14G049700	GmCOP1b	E3 ubiquitin-protein ligase COP1	Coexpressed with genes in leaf specific coexpression subnetwork	Involving the shade avoidance response induced by low blue light(RH Ji et al.,2022)
	BZIP36	Glyma.18G117100	-	bZIP transcription factor bZIP36	Coexpressed with genes in flower specific coexpression subnetwork	Recognition of DAMPs(Wei et al., 2017)
	Glyma02G43540.1	Glyma.02G267800	GmCOP1a	E3 ubiquitin-protein ligase COP1	-	Involving the shade avoidance response induced by low blue light(RH Ji et al.,2022)
	STF2	Glyma.08G302500	-	transcription factor STF2	-	Soybean nodulation(HT Ji et al.,2022)hypocotyl elongation（YH Cheong et al.,2002）
	Glyma03G18990.1	Glyma.03G081700	-	transcription factor HY5-like	-	HY5 involves photomorphogenic development in Arabidopsis(YH Song.,2008)
	Glyma02G44040.1	Glyma.02G272700	-	molybdopterin biosynthesis protein CNX1-like	-	GmCnx1 enhanced the resistance of soybean to SMV(Z Zhou.,2015)
	FLD	Glyma.02G159100	-	protein FLOWERING LOCUS D	-	Participates in the regulation of chromatin modification states in Arabidopsis（Q Hu.,2014）
	Glyma07G02320.1	Glyma.07G020400	GmBBX32a	B-box zinc finger protein 32	Coexpressed with genes in leaf specific coexpression subnetwork	-
	Glyma08G23700.1	Glyma.08G221600	GmBBX32b	B-box zinc finger protein 32	Coexpressed with genes in leaf specific coexpression subnetwork	-
GmBBX28a	Glyma20G00910.1	Glyma.20G006500	-	plectin	Coexpressed with genes in roots specific coexpression subnetwork	-
	Glyma07G19850.1	Glyma.07G159600	-	plectin	Coexpressed with genes in roots specific coexpression subnetwork	-
GmBBX32a	Glyma17G37430.2	Glyma.17G255100	GmBBX21h	B-box zinc finger protein 20	Coexpressed with genes in roots specific coexpression subnetwork	-
	Glyma15G06290.1	Glyma.15G057800	-	DnaJ domain-containing protein HSP40.1	-	-
	Glyma13G33070.2	Glyma.13G257100	-	-	Coexpressed with genes in leaf specific coexpression subnetwork	-
	Glyma04G02960.1	Glyma.04G027000	GmBBX21b	B-box zinc finger protein 21	-	-
	Glyma08G07270.1	Glyma.08G068300	-	-	-	-
	Glyma07G30025.2	Glyma.07G181500	-	-	-	-
	Glyma11G11850.2	Glyma.11G110900	-	-	Coexpressed with genes in leaf specific coexpression subnetwork	-
	Glyma12G04131.2	Glyma.12G037200	GmBBX19d	B-box zinc finger protein 18	Coexpressed with genes in leaf specific coexpression subnetwork	-
	Glyma14G40650.2	Glyma.14G216500	-	Similar to STH2 (salt tolerance homolog2)	Coexpressed with genes in roots specific coexpression subnetwork	Positive regulator of photomorphogenesis and anthocyanin biosynthesis (Datta et al., 2007)
	Glyma06G02970.1	Glyma.06G027000	GmBBX21d	B-box zinc finger protein 21	-	-
GmBBX32b	COL16	Glyma.16G050900	GmBBX12a	zinc finger protein CONSTANS-LIKE 15	-	-
	Glyma15G06290.1	Glyma.15G057800	-	DnaJ domain-containing protein HSP40.1	-	-
	Glyma13G33070.2	Glyma.13G257100	-	-	Coexpressed with genes in leaf specific coexpression subnetwork	-
	Glyma04G02960.1	Glyma.04G027000	GmBBX21b	B-box zinc finger protein 21	-	-
	Glyma08G07270.1	Glyma.08G068300	-	-	-	-
	Glyma07G30025.2	Glyma.07G181500	-	-	-	-
	Glyma11G11850.2	Glyma.11G110900	-	-	Coexpressed with genes in leaf specific coexpression subnetwork	-
	Glyma12G04131.2	Glyma.12G037200	GmBBX19d	B-box zinc finger protein 18	Coexpressed with genes in leaf specific coexpression subnetwork	-
	Glyma14G40650.2	Glyma.14G216500	-	Similar to STH2 (salt tolerance homolog2)	Coexpressed with genes in roots specific coexpression subnetwork	Positive regulator of photomorphogenesis and anthocyanin biosynthesis (Datta et al., 2007)
	Glyma06G02970.1	Glyma.06G027000	GmBBX21d	B-box zinc finger protein 21	-	-
