# Supplementary material for: Genome-wide identification of BBX gene family and their expression patterns under salt stress in soybean
Source: BMC Genomics. 2022 Dec 12;23:820. doi: 10.1186/s12864-022-09068-5 (PMC9743715; doi:10.1186/s12864-022-09068-5)
Supplement: Supplementary file 2 — Additional file 2: Table S1. Information of GmBBX family members in soybean. Table S2. Segmental duplications of BBX genes in soybean and KaKs ratios analysis. Table S3. Identity between soybean BBX proteins. Table S4. Segmental duplications of BBX genes between soybean and Arabidopsis and KaKs ratios analysis. Table S5. Information regarding the transcript profiling of GmBBX genes under salt stress (RNA-Seq). Table S6. Interactors of the salt-responsive GmBBX proteins. Table S7. The information of putative transcription factors potentially binding to GmBBX genes using TDTHub. Table S8. Primers used in the study. [file 12864_2022_9068_MOESM2_ESM.zip › Table S7.xlsx]

## Sheet: Up-regulated GmBBXs
Table S6 The information of putative transcription factors potentially binding to GmBBX genes using TDTHub
Gene ID	Gene symbol	TF family	Origin Species	Homologous genes in soybean	Gene Number	GmBBXs Gene ID	Start	End	logo	Frecuency
AT3G46590	TRFL1	Myb/SANT	A. thaliana	Glyma.13G337100	1	GmBBX21g	-733	-714
					2	GmBBX28d	-143	-124
					3	GmBBX3d	-524	-505
					3	GmBBX3d	-454	-435
					4	GmBBX28f	-917	-898
					4	GmBBX28f	-829	-810
					4	GmBBX28f	-805	-786
					5	GmBBX30a	-1355	-1336
					5	GmBBX30a	-688	-669
					6	GmBBX11d	-2305	-2286
					6	GmBBX11d	-2077	-2058
					7	GmBBX30b	-2781	-2762
					8	GmBBX10b	-527	-508
					9	GmBBX11a	-413	-394
					9	GmBBX11a	-420	-401
AT3G47600	MYB94	Myb/SANT	A. thaliana	Glyma.04G170100	1	GmBBX30a	-2076	-2069
					2	GmBBX11d	-2285	-2278
					3	GmBBX10b	-2566	-2559
AT3G10800	bZIP28	bZIP	A. thaliana	Glyma.19G126800	1	GmBBX21g	-1906	-1892
					2	GmBBX28d	-2332	-2318
					2	GmBBX28d	-2335	-2321
					3	GmBBX3d	-2974	-2960
					4	GmBBX28f	-981	-967
					5	GmBBX30a	-249	-235
					6	GmBBX11d	-2757	-2743
					7	GmBBX30b	-201	-187
AT3G56850	AREB3	bZIP	A. thaliana	Glyma.03G003400	1	GmBBX21g	-1906	-1892
					2	GmBBX28d	-2335	-2321
					2	GmBBX28d	-2332	-2318
					3	GmBBX3d	-2974	-2960
					4	GmBBX28f	-981	-967
					5	GmBBX30a	-249	-235
					6	GmBBX30b	-201	-187
					6	GmBBX30b	-186	-172
					7	GmBBX10b	-233	-219
AT5G11260	HY5	bZIP	A. thaliana	Glyma.18G117100	1	GmBBX28d	-2334	-2319
					1	GmBBX28d	-2180	-2165
					2	GmBBX3d	-2976	-2961
					3	GmBBX28f	-2749	-2734
					4	GmBBX30b	-203	-188
					5	GmBBX10b	-235	-220
1500010105	-	bZIP	O. tauri	-	1	GmBBX28d	-2333	-2324
					1	GmBBX28d	-2175	-2166
					1	GmBBX28d	-2329	-2320
					2	GmBBX3d	-2975	-2966
					3	GmBBX28f	-2748	-2739
					3	GmBBX28f	-2585	-2576
					4	GmBBX30a	-243	-234
					5	GmBBX30b	-202	-193
					6	GmBBX10b	-182	-173
AT3G46590	TRFL1	Myb/SANT	A. thaliana	Glyma.13G337100	1	GmBBX21g	-2079	-2059
					1	GmBBX21g	-2113	-2093
					2	GmBBX28d	-2216	-2196
					3	GmBBX3d	-455	-435
					4	GmBBX28f	-830	-810
					4	GmBBX28f	-918	-898
					4	GmBBX28f	-806	-786
					5	GmBBX30a	-1355	-1335
					5	GmBBX30a	-1569	-1549
					5	GmBBX30a	-820	-800
					5	GmBBX30a	-1794	-1774
					6	GmBBX11d	-2305	-2285
					6	GmBBX11d	-2078	-2058
					6	GmBBX11d	-794	-774
					6	GmBBX11d	-2039	-2019
					7	GmBBX30b	-2782	-2762
					7	GmBBX30b	-1838	-1818
					8	GmBBX10b	-422	-402
					8	GmBBX10b	-429	-409
					9	GmBBX11a	-414	-394
					9	GmBBX11a	-421	-401
					9	GmBBX11a	-1325	-1305
AT5G13180	NAC083	NAC/NAM	A. thaliana	Glyma.18G301500	1	GmBBX30a	-1668	-1659
					2	GmBBX11d	-2596	-2587
					3	GmBBX30b	-1894	-1885
					4	GmBBX10b	-1161	-1152
					4	GmBBX10b	-507	-498
					5	GmBBX11a	-62	-53

## Sheet: Down-regulated GmBBXs
Table S7 The information of putative transcription factors potentially binding to GmBBX genes using TDTHub
Gene ID	Gene symbol	TF family	Origin Species	Homologous genes in soybean	Gene Number	GmBBXs Gene ID	Start	End	logo	Frecuency
AT4G01120	GBF2	bZIP	A. thaliana	Glyma.03G255000	1	GmBBX21a	-354	-346
					1	GmBBX21a	-2590	-2582
					2	GmBBX28a	-2311	-2303
					3	GmBBX32a	-2224	-2216
					3	GmBBX32a	-2260	-2252
					3	GmBBX32a	-2223	-2215
					4	GmBBX21d	-1005	-997
					5	GmBBX21b	-1438	-1430
					6	GmBBX32b	-2565	-2557
					6	GmBBX32b	-2529	-2521
					6	GmBBX32b	-2566	-2558
					7	GmBBX21c	-2738	-2730
AT5G67300	MYBR1	Myb/SANT	A. thaliana	Glyma.01G190100	1	GmBBX21a	-518	-510
					2	GmBBX28a	-2019	-2011
					3	GmBBX32a	-179	-171
					4	GmBBX21d	-1286	-1278
					5	GmBBX21b	-2545	-2537
					6	GmBBX32b	-165	-157
PK05128.1	-	bZIP	C. sativa	-	1	GmBBX21a	-355	-346
					2	GmBBX28a	-2312	-2303
					3	GmBBX32a	-2261	-2252
					3	GmBBX32a	-2224	-2215
					4	GmBBX21d	-1005	-996
					5	GmBBX21b	-1438	-1429
					6	GmBBX32b	-2529	-2520
					6	GmBBX32b	-2566	-2557
					6	GmBBX32b	-2617	-2608
AT2G40950	bZIP17	bZIP	A. thaliana	Glyma.19G126800	1	GmBBX21a	-356	-347
					2	GmBBX32a	-2262	-2253
					3	GmBBX21d	-1004	-995
					4	GmBBX21b	-1437	-1428
					5	GmBBX32b	-2528	-2519
					5	GmBBX32b	-2616	-2607
					6	GmBBX21c	-2740	-2731
AT4G36930	SPT	bHLH	A. thaliana	Glyma.11G054600	1	GmBBX21a	-354	-346
					2	GmBBX32a	-2224	-2216
					2	GmBBX32a	-2223	-2215
					3	GmBBX21d	-1005	-997
					4	GmBBX21b	-1438	-1430
					5	GmBBX32b	-2565	-2557
					5	GmBBX32b	-2566	-2558
					6	GmBBX21c	-2738	-2730
AT5G28770	BZO2H3	bZIP	A. thaliana	Glyma.10G162100	1	GmBBX21a	-357	-346
					2	GmBBX32a	-2263	-2252
					2	GmBBX32a	-2224	-2213
					3	GmBBX21d	-1005	-994
					4	GmBBX21b	-1438	-1427
					5	GmBBX32b	-2529	-2518
					5	GmBBX32b	-2617	-2606
					5	GmBBX32b	-2568	-2557
					6	GmBBX21c	-2741	-2730
AT1G32150	bZIP68	bZIP	A. thaliana	Glyma.09G208500	1	GmBBX21a	-2590	-2582
					2	GmBBX28a	-2311	-2303
					3	GmBBX32a	-2224	-2216
					3	GmBBX32a	-2260	-2252
					3	GmBBX32a	-2223	-2215
					4	GmBBX21b	-2526	-2518
					5	GmBBX32b	-2565	-2557
					5	GmBBX32b	-2529	-2521
					5	GmBBX32b	-2566	-2558
					6	GmBBX21c	-2738	-2730
estExt_Genewise1.C_2060077	-	bZIP	P. patens	-	1	GmBBX21a	-2591	-2580
					1	GmBBX21a	-356	-345
					2	GmBBX32a	-2262	-2251
					2	GmBBX32a	-2225	-2214
					3	GmBBX21d	-1006	-995
					4	GmBBX21b	-1439	-1428
					5	GmBBX32b	-2530	-2519
					5	GmBBX32b	-2567	-2556
					5	GmBBX32b	-2618	-2607
					6	GmBBX21c	-2740	-2729
300010311	-	bZIP	O. tauri	-	1	GmBBX21a	-355	-345
					2	GmBBX32a	-2261	-2251
					2	GmBBX32a	-2225	-2215
					2	GmBBX32a	-2224	-2214
					3	GmBBX21d	-1006	-996
					4	GmBBX21b	-1439	-1429
					5	GmBBX32b	-2530	-2520
					5	GmBBX32b	-2618	-2608
					5	GmBBX32b	-2566	-2556
					5	GmBBX32b	-2567	-2557
					6	GmBBX21c	-2739	-2729
PK23964.1	-	bZIP	C. sativa	-	1	GmBBX21a	-2592	-2583
					2	GmBBX28a	-2310	-2301
					3	GmBBX32a	-2226	-2217
					3	GmBBX32a	-2222	-2213
					4	GmBBX21b	-2528	-2519
					5	GmBBX32b	-2564	-2555
					5	GmBBX32b	-2568	-2559
					6	GmBBX21c	-2737	-2728
Zm00001d005578	LOC100381716	bZIP	Zea mays	Glyma.12G040600	1	GmBBX21a	-353	-347
					2	GmBBX32a	-2259	-2253
					3	GmBBX21d	-1004	-998
					4	GmBBX21b	-1437	-1431
					5	GmBBX32b	-2528	-2522
					5	GmBBX32b	-2616	-2610
OS02G0728001	LOC107275625	bZIP	Oryza sativa	Glyma.02G126100	1	GmBBX21a	-354	-347
					2	GmBBX32a	-2260	-2253
					2	GmBBX32a	-2223	-2216
					3	GmBBX21d	-1004	-997
					4	GmBBX21b	-1437	-1430
					5	GmBBX32b	-2528	-2521
					5	GmBBX32b	-2616	-2609
					5	GmBBX32b	-2565	-2558
					6	GmBBX21c	-2738	-2731
PK27149.1	-	bZIP	C. sativa	-	1	GmBBX21a	-354	-347
					2	GmBBX32a	-2260	-2253
					3	GmBBX21d	-1004	-997
					4	GmBBX21b	-1437	-1430
					5	GmBBX32b	-2528	-2521
					5	GmBBX32b	-2616	-2609
					6	GmBBX21c	-2738	-2731
AT2G22750	AT2G22750	bHLH	A. thaliana	Glyma.05G110600	1	GmBBX21a	-1948	-1932
					2	GmBBX28a	-763	-747
					3	GmBBX32a	-2224	-2208
					4	GmBBX21b	-2533	-2517
					5	GmBBX32b	-2573	-2557
					6	GmBBX21c	-2746	-2730
AT2G23290	MYB70	Myb/SANT	A. thaliana	Glyma.05G098200	1	GmBBX21a	-518	-510
					2	GmBBX32a	-179	-171
					3	GmBBX21d	-1286	-1278
					4	GmBBX21b	-2545	-2537
					5	GmBBX32b	-165	-157
AT1G30210	TCP24	TCP	A. thaliana	Glyma.13G219900	1	GmBBX21a	-428	-419
					2	GmBBX32a	-2228	-2219
					3	GmBBX21d	-795	-786
					4	GmBBX21b	-1377	-1368
					5	GmBBX32b	-2562	-2553
					5	GmBBX32b	-829	-820
AT3G59060	PIL6	bHLH	A. thaliana	Glyma.18G115700	1	GmBBX28a	-2336	-2327
					1	GmBBX28a	-2338	-2329
					2	GmBBX32a	-2223	-2214
					2	GmBBX32a	-2225	-2216
					3	GmBBX32b	-2567	-2558
					3	GmBBX32b	-2565	-2556
					4	GmBBX21c	-2740	-2731
					4	GmBBX21c	-2738	-2729
AT3G19290	ABF4	bZIP	A. thaliana	Glyma.02G131700	1	GmBBX21a	-2591	-2582
					2	GmBBX28a	-2311	-2302
					3	GmBBX32a	-2225	-2216
					3	GmBBX32a	-2260	-2251
					3	GmBBX32a	-2223	-2214
					4	GmBBX21b	-2527	-2518
					4	GmBBX21b	-2525	-2516
					5	GmBBX32b	-2565	-2556
					5	GmBBX32b	-2530	-2521
					5	GmBBX32b	-2567	-2558
AT4G36730	GBF1	bZIP	A. thaliana	Glyma.02G058800	1	GmBBX21a	-2591	-2582
					2	GmBBX28a	-2311	-2302
					3	GmBBX32a	-2225	-2216
					3	GmBBX32a	-2260	-2251
					3	GmBBX32a	-2223	-2214
					4	GmBBX32b	-2565	-2556
					4	GmBBX32b	-2530	-2521
					4	GmBBX32b	-2567	-2558
					4	GmBBX32b	-2618	-2609
					5	GmBBX21c	-2738	-2729
fgenesh2_kg.1__3195__AT1G30210.2	-	TCP	-	-	1	GmBBX21a	-428	-419
					2	GmBBX32a	-2229	-2220
					3	GmBBX32b	-2561	-2552
AT3G56850	AREB3	bZIP	A. thaliana	Glyma.03G003400	1	GmBBX28a	-2311	-2302
					2	GmBBX32a	-2225	-2216
					2	GmBBX32a	-2223	-2214
					2	GmBBX32a	-2260	-2251
					3	GmBBX21b	-2527	-2518
					3	GmBBX21b	-2525	-2516
					4	GmBBX32b	-2565	-2556
					4	GmBBX32b	-2567	-2558
					4	GmBBX32b	-2530	-2521
					5	GmBBX21c	-2738	-2729
AT5G18830	SPL7	SBP	A. thaliana	Glyma.15G099400	1	GmBBX32a	-2332	-2324
					2	GmBBX21d	-2638	-2630
					3	GmBBX21b	-130	-122
AT1G49720	ABF1	bZIP	A. thaliana	Glyma.02G131700	1	GmBBX28a	-757	-747
					2	GmBBX32a	-2224	-2214
					2	GmBBX32a	-2225	-2215
					3	GmBBX21b	-2526	-2516
					3	GmBBX21b	-2527	-2517
					3	GmBBX21b	-2007	-1997
					4	GmBBX32b	-2567	-2557
					4	GmBBX32b	-2566	-2556
					5	GmBBX21c	-35	-25
AT5G08130	BIM1	bHLH	A. thaliana	Glyma.05G017800	1	GmBBX28a	-2343	-2330
					2	GmBBX32a	-2230	-2217
					3	GmBBX21b	-2532	-2519
					4	GmBBX32b	-2564	-2551
					5	GmBBX21c	-2745	-2732
Zm00001d015639	LOC100283213	AP2/EREBP	Zea mays	Glyma.02G267400	1	GmBBX21a	-423	-409
					2	GmBBX21b	-1639	-1625
					3	GmBBX32b	-2548	-2534
AT3G45610	DOF6	Dof	A. thaliana	Glyma.12G072400	1	GmBBX28a	-2390	-2383
					2	GmBBX21b	-1131	-1124
					3	GmBBX21c	-1399	-1392
AT3G11440	MYB65	Myb/SANT	A. thaliana	Glyma.13G187500	1	GmBBX21a	-518	-510
					2	GmBBX28a	-2019	-2011
					3	GmBBX32a	-179	-171
					4	GmBBX21d	-1286	-12
AT3G56850	AREB3	bZIP	A. thaliana	Glyma.03G003400	1	GmBBX28a	-2311	-2303
					2	GmBBX32a	-2224	-2216
					2	GmBBX32a	-2260	-2252
					2	GmBBX32a	-2223	-2215
					3	GmBBX21b	-2526	-2518
					3	GmBBX21b	-2525	-2517
					4	GmBBX32b	-2565	-2557
					4	GmBBX32b	-2529	-2521
					4	GmBBX32b	-2566	-2558
					5	GmBBX21c	-2738	-2730
PK18009.1	-	bZIP	C. sativa	-	1	GmBBX28a	-1754	-1745
					2	GmBBX32a	-2225	-2216
					3	GmBBX21b	-2527	-2518
					3	GmBBX21b	-2525	-2516
					3	GmBBX21b	-1674	-1665
					4	GmBBX32b	-2565	-2556
					5	GmBBX21c	-35	-26
AT1G49720	ABF1	bZIP	A. thaliana	Glyma.02G131700	1	GmBBX21a	-2598	-2580
					2	GmBBX32a	-2262	-2244
					2	GmBBX32a	-2225	-2207
					2	GmBBX32a	-2232	-2214
					3	GmBBX21b	-2534	-2516
					3	GmBBX21b	-2014	-1996
					4	GmBBX32b	-2537	-2519
					4	GmBBX32b	-2574	-2556
					4	GmBBX32b	-2567	-2549
AT3G50060	MYB77	Myb/SANT	A. thaliana	Glyma.11G052100	1	GmBBX21a	-518	-511
					2	GmBBX32a	-178	-171
					3	GmBBX21d	-1286	-1279
					4	GmBBX21b	-2544	-2537
