# Supplementary material for: Genome-wide identification of BBX gene family and their expression patterns under salt stress in soybean
Source: BMC Genomics. 2022 Dec 12;23:820. doi: 10.1186/s12864-022-09068-5 (PMC9743715; doi:10.1186/s12864-022-09068-5)
Supplement: Supplementary file 2 — Additional file 2: Table S1. Information of GmBBX family members in soybean. Table S2. Segmental duplications of BBX genes in soybean and KaKs ratios analysis. Table S3. Identity between soybean BBX proteins. Table S4. Segmental duplications of BBX genes between soybean and Arabidopsis and KaKs ratios analysis. Table S5. Information regarding the transcript profiling of GmBBX genes under salt stress (RNA-Seq). Table S6. Interactors of the salt-responsive GmBBX proteins. Table S7. The information of putative transcription factors potentially binding to GmBBX genes using TDTHub. Table S8. Primers used in the study. [file 12864_2022_9068_MOESM2_ESM.zip › Table S8.xlsx]

## Sheet: Sheet1
Table S8 Primers used in the study
Primer ID	Primer sequence	Purpose
qGmBBX21d-F	CCTAAGCCTGCAGGTGGAAA	qPCR primer for GmBBX21d
qGmBBX21d-R	GATGGTGCTTGAGGAACCCA	qPCR primer for GmBBX21d
qGmBBX21c-F	TAGATCCTGCTTCGTCCTCCA	qPCR primer for GmBBX21c
qGmBBX21c-R	AGGGATGATCAAAGTTCTGCTTCT	qPCR primer for GmBBX21c
qGmBBX15d-F	GCCTGAGCTTGGAAGTGAAGA	qPCR primer for GmBBX15d
qGmBBX15d-R	TCTTCACAGGTGAATCCTCATCAA	qPCR primer for GmBBX15d
qGmBBX5b-F	ACTCTCTCACAGTCACAGTCTC	qPCR primer for GmBBX5b
qGmBBX5b-R	GTGCCACTTTGCTGTAGCTG	qPCR primer for GmBBX5b
qGmBBX28f-F	CAGGTTGTCCCTTGGTCCTC	qPCR primer for GmBBX28f
qGmBBX28f-R	ATCATTGTCCTCCTGGCGAC	qPCR primer for GmBBX28f
qGmBBX21g-F	TCACTCTGCCAACGAACACA	qPCR primer for GmBBX21g
qGmBBX21g-R	TGGAAGTGGAGTAGTTTGATGTGA	qPCR primer for GmBBX21g
qGmBBX30b-F	GGTGCTTTCTGTGCAACACAT	qPCR primer for GmBBX30b
qGmBBX30b-R	GGTGCTTTCTGTGCAACACAT	qPCR primer for GmBBX30b
qGmBBX24d-F	GTCTAGGCGTGGTCGTGAAT	qPCR primer for GmBBX24d
qGmBBX24d-R	ACGCATGCCCAAAACAACTC	qPCR primer for GmBBX24d
qGmBBX32a-F	ACCTCTTGCTCCCTGGAGAT	qPCR primer for GmBBX32a
qGmBBX32a-R	GTCACGGAGGAACTCGAGAA	qPCR primer for GmBBX32a
qGmBBX28e-F	CTGCAGCCAACAGAATCATGAAG	qPCR primer for GmBBX28e
qGmBBX28e-R	GCCACCTTCTTCAACATCAGAG	qPCR primer for GmBBX28e
qGmBBX15c-F	GCCGGCTTGACAAAGAAGAC	qPCR primer for GmBBX15c
qGmBBX15c-R	TAACCCCACCATCACATGGC	qPCR primer for GmBBX15c
qGmBBX27a-F	CCGGAACCTCGTGTGTAACT	qPCR primer for GmBBX27a
qGmBBX27a-R	CTGATCCTGACTGGCACTGT	qPCR primer for GmBBX27a
qGmSUBI3-F	GTGTAATGTTGGATGTGTTCCC	qPCR primer for GmSUBI3
qGmSUBI3-R	ACACAATTGAGTTCAACACAAACCG	qPCR primer for GmSUBI3
